# Supplementary material for: cis-Dichloridobis(N,N,N′,N′-tetra­methyl­ethane-1,2-diamine)­platinum(II)
Source: Acta Crystallogr Sect E Struct Rep Online. 2012 Nov 30;68(Pt 12):m1562. doi: 10.1107/S1600536812048295 (PMC3588799; doi:10.1107/S1600536812048295)
Supplement: Supplementary file 1 [file e-68-m1562-sup1.cif]

##############################################################################
#                                                                            #
# This CIF contains the data in a paper accepted for publication in          #
# Acta Crystallographica Section E. It conforms to the requirements of       #
# Notes for Authors for Acta Crystallographica Section E, and has been       #
# peer reviewed under the auspices of the IUCr Commission on Journals.       #
#                                                                            #
# Full details of the Crystallographic Information File format               #
# are given in the paper "The Crystallographic Information File (CIF):       #
# a New Standard Archive File for Crystallography" by S. R. Hall, F. H.      #
# Allen and I. D. Brown [Acta Cryst. (1991), A47, 655-685].                  #
#                                                                            #
# The current version of the core CIF dictionary is obtainable from          #
# ftp://ftp.iucr.org/pub/cif_core.dic.                                       #
#                                                                            #
# Software is freely available for graphical display of the structure(s)     #
# in this CIF. For information consult the CIF software page                 #
# http://www.iucr.org/resources/cif/software.                                #
#                                                                            #
# This file may be used for bona fide research purposes within the           #
# scientific community so long as proper attribution is given to the journal # 
# article from which it was obtained.                                        #
#                                                                            #
##############################################################################
data_I
_audit_creation_method     SHELXL-97
_chemical_name_systematic
;
<i>cis</i>-Dichloridobis(<i>N</i>,<i>N</i>,<i>N</i>',<i>N</i>'-
tetramethylethane-1,2-diamine)platinum(II)
;
_chemical_name_common
;
;
_chemical_formula_moiety     'C6 H16 Cl2 N2 Pt'
_chemical_formula_sum     'C6 H16 Cl2 N2 Pt'
_chemical_formula_iupac     '[Pt Cl2 (C6 H16 N2)]'
_chemical_formula_weight     382.20
_chemical_melting_point     ?
_symmetry_cell_setting     monoclinic
_symmetry_space_group_name_H-M     'I a'
_symmetry_space_group_name_Hall     'I -2ya'
loop_
    _symmetry_equiv_pos_as_xyz
    'x, y, z'
    'x+1/2, -y, z'
    'x+1/2, y+1/2, z+1/2'
    'x+1, -y+1/2, z+1/2'
_cell_length_a     11.8893(2)
_cell_length_b     6.02070(10)
_cell_length_c     15.8036(3)
_cell_angle_alpha     90.00
_cell_angle_beta     110.549(2)
_cell_angle_gamma     90.00
_cell_volume     1059.27(3)
_cell_formula_units_Z     4
_cell_measurement_reflns_used     6609
_cell_measurement_theta_min     4.0420
_cell_measurement_theta_max     74.3326
_cell_measurement_temperature     296(2)
_exptl_crystal_description     'cut needle'
_exptl_crystal_colour     yellow
_exptl_crystal_size_max     0.22
_exptl_crystal_size_mid     0.21
_exptl_crystal_size_min     0.07
_exptl_crystal_density_diffrn     2.397
_exptl_crystal_density_meas     ?
_exptl_crystal_density_method     'not measured'
_exptl_crystal_F_000     712
_exptl_absorpt_coefficient_mu     28.992
_exptl_absorpt_correction_type     multi-scan
_exptl_absorpt_process_details     '(CrysAlis PRO; Agilent, 2012)'
_exptl_absorpt_correction_T_min     0.149
_exptl_absorpt_correction_T_max     1.000
_exptl_special_details     ?
_diffrn_ambient_temperature     296(2)
_diffrn_radiation_type     CuK\a
_diffrn_radiation_wavelength     1.54184
_diffrn_radiation_source     'SuperNova (Cu) X-ray Source'
_diffrn_radiation_monochromator     mirror
_diffrn_measurement_device_type
                              'Agilent SuperNova (Dual, Cu at zero, Atlas, CCD)'
_diffrn_measurement_method     '\w scans'
_diffrn_detector_area_resol_mean     ?
_diffrn_reflns_number     6899
_diffrn_reflns_av_R_equivalents     0.0471
_diffrn_reflns_av_sigmaI/netI     0.0278
_diffrn_reflns_theta_min     7.95
_diffrn_reflns_theta_max     74.50
_diffrn_reflns_theta_full     72.50
_diffrn_measured_fraction_theta_max     0.984
_diffrn_measured_fraction_theta_full     0.991
_diffrn_reflns_limit_h_min     -14
_diffrn_reflns_limit_h_max     14
_diffrn_reflns_limit_k_min     -6
_diffrn_reflns_limit_k_max     7
_diffrn_reflns_limit_l_min     -19
_diffrn_reflns_limit_l_max     19
_diffrn_standards_number     0
_diffrn_standards_interval_count     .
_diffrn_standards_interval_time     .
_diffrn_standards_decay_%     ?
_refine_special_details
;
 Refinement of F^2^ against ALL reflections.  The weighted R-factor wR and
 goodness of fit S are based on F^2^, conventional R-factors R are based
 on F, with F set to zero for negative F^2^. The threshold expression of
 F^2^ > 2sigma(F^2^) is used only for calculating R-factors(gt) etc. and is
 not relevant to the choice of reflections for refinement.  R-factors based
 on F^2^ are statistically about twice as large as those based on F, and R-
 factors based on ALL data will be even larger.
;
_reflns_number_total     2091
_reflns_number_gt     2067
_reflns_threshold_expression     I>2\s(I)
_refine_ls_structure_factor_coef     Fsqd
_refine_ls_matrix_type     full
_refine_ls_R_factor_all     0.0442
_refine_ls_R_factor_gt     0.0441
_refine_ls_wR_factor_gt     0.1152
_refine_ls_wR_factor_ref     0.1159
_refine_ls_goodness_of_fit_ref     1.033
_refine_ls_restrained_S_all     1.033
_refine_ls_number_reflns     2091
_refine_ls_number_parameters     105
_refine_ls_number_restraints     2
_refine_ls_hydrogen_treatment     constr
_refine_ls_weighting_scheme     calc
_refine_ls_weighting_details
                 'calc w=1/[\s^2^(Fo^2^)+(0.1007P)^2^] where P=(Fo^2^+2Fc^2^)/3'
_atom_sites_solution_hydrogens     geom
_atom_sites_solution_primary     direct
_atom_sites_solution_secondary     difmap
_refine_ls_shift/su_max     0.000
_refine_ls_shift/su_mean     0.000
_refine_diff_density_max     1.834
_refine_diff_density_min     -2.015
_refine_ls_extinction_method     'SHELXL97 (Sheldrick, 2008)'
_refine_ls_extinction_coef     0.00105(13)
_refine_ls_extinction_expression
                                  'Fc^*^=kFc[1+0.001xFc^2^\l^3^/sin(2\q)]^-1/4^'
_refine_ls_abs_structure_details     'Flack (1983), 1005 Friedel pairs'
_refine_ls_abs_structure_Flack     -0.02(2)
loop_
    _atom_type_symbol
    _atom_type_description
    _atom_type_scat_dispersion_real
    _atom_type_scat_dispersion_imag
    _atom_type_scat_source
    'C' 'C' 0.0033 0.0016
                         'International Tables Vol C Tables 4.2.6.8 and 6.1.1.4'
    'H' 'H' 0.0000 0.0000
                         'International Tables Vol C Tables 4.2.6.8 and 6.1.1.4'
    'N' 'N' 0.0061 0.0033
                         'International Tables Vol C Tables 4.2.6.8 and 6.1.1.4'
    'Cl' 'Cl' 0.3639 0.7018
                         'International Tables Vol C Tables 4.2.6.8 and 6.1.1.4'
    'Pt' 'Pt' -4.5932 6.9264
                         'International Tables Vol C Tables 4.2.6.8 and 6.1.1.4'
_computing_data_collection     'CrysAlis PRO (Agilent, 2012)'
_computing_cell_refinement     'CrysAlis PRO (Agilent, 2012)'
_computing_data_reduction     'CrysAlis PRO (Agilent, 2012)'
_computing_structure_solution     'SHELXS97 (Sheldrick, 2008)'
_computing_structure_refinement     'SHELXL97 (Sheldrick, 2008)'
_computing_molecular_graphics     'PLATON (Spek, 2009)'
_computing_publication_material
                             'WinGX (Farrugia, 2012) and X-SEED (Barbour, 2001)'
loop_
    _atom_site_type_symbol
    _atom_site_label
    _atom_site_fract_x
    _atom_site_fract_y
    _atom_site_fract_z
    _atom_site_U_iso_or_equiv
    _atom_site_adp_type
    _atom_site_calc_flag
    _atom_site_refinement_flags
    _atom_site_occupancy
    _atom_site_symmetry_multiplicity
    _atom_site_disorder_assembly
    _atom_site_disorder_group
    Pt Pt1 0.5018(3) 0.74348(4) 0.3050(2) 0.0267(2) Uani d . 1 1 . .
    Cl Cl1 0.4170(2) 0.9830(3) 0.37829(16) 0.0534(5) Uani d . 1 1 . .
    Cl Cl2 0.3628(2) 0.8443(5) 0.16737(16) 0.0595(6) Uani d . 1 1 . .
    N N1 0.6301(5) 0.6421(11) 0.4255(3) 0.0315(11) Uani d . 1 1 . .
    N N2 0.5876(5) 0.5269(10) 0.2453(3) 0.0354(12) Uani d . 1 1 . .
    C C1 0.5722(6) 0.5088(14) 0.4782(4) 0.0471(19) Uani d . 1 1 . .
    H H1A 0.6327 0.4523 0.5318 0.071 Uiso calc R 1 1 . .
    H H1B 0.5291 0.3870 0.4420 0.071 Uiso calc R 1 1 . .
    H H1C 0.5174 0.6009 0.4949 0.071 Uiso calc R 1 1 . .
    C C2 0.6976(8) 0.828(2) 0.4835(5) 0.0472(18) Uani d . 1 1 . .
    H H2A 0.6438 0.9147 0.5034 0.071 Uiso calc R 1 1 . .
    H H2B 0.7320 0.9203 0.4494 0.071 Uiso calc R 1 1 . .
    H H2C 0.7604 0.7687 0.5351 0.071 Uiso calc R 1 1 . .
    C C3 0.7209(7) 0.5022(14) 0.4027(4) 0.0481(18) Uani d . 1 1 . .
    H H3A 0.7820 0.5970 0.3941 0.058 Uiso calc R 1 1 . .
    H H3B 0.7599 0.4007 0.4519 0.058 Uiso calc R 1 1 . .
    C C4 0.6581(7) 0.3734(14) 0.3176(5) 0.0483(16) Uani d . 1 1 . .
    H H4A 0.7168 0.2957 0.2988 0.058 Uiso calc R 1 1 . .
    H H4B 0.6051 0.2640 0.3288 0.058 Uiso calc R 1 1 . .
    C C5 0.6643(9) 0.6529(18) 0.2053(6) 0.058(2) Uani d . 1 1 . .
    H H5A 0.7253 0.7315 0.2522 0.087 Uiso calc R 1 1 . .
    H H5B 0.6157 0.7570 0.1618 0.087 Uiso calc R 1 1 . .
    H H5C 0.7014 0.5516 0.1762 0.087 Uiso calc R 1 1 . .
    C C6 0.5055(10) 0.3861(19) 0.1728(7) 0.073(3) Uani d . 1 1 . .
    H H6A 0.5513 0.2764 0.1549 0.109 Uiso calc R 1 1 . .
    H H6B 0.4627 0.4771 0.1218 0.109 Uiso calc R 1 1 . .
    H H6C 0.4493 0.3136 0.1948 0.109 Uiso calc R 1 1 . .
loop_
    _atom_site_aniso_label
    _atom_site_aniso_U_11
    _atom_site_aniso_U_22
    _atom_site_aniso_U_33
    _atom_site_aniso_U_12
    _atom_site_aniso_U_13
    _atom_site_aniso_U_23
    Pt1 0.0225(3) 0.0267(3) 0.0262(3) -0.0006(2) 0.00272(17) 0.00193(19)
    Cl1 0.0403(8) 0.0435(11) 0.0769(11) 0.0024(7) 0.0214(8) -0.0180(9)
    Cl2 0.0491(9) 0.0623(17) 0.0450(8) 0.0031(10) -0.0111(6) 0.0197(10)
    N1 0.027(2) 0.042(4) 0.020(2) -0.002(2) 0.001(2) 0.002(2)
    N2 0.036(2) 0.039(3) 0.033(2) 0.005(2) 0.014(2) -0.001(2)
    C1 0.045(4) 0.056(5) 0.033(3) -0.009(3) 0.005(3) 0.013(3)
    C2 0.044(4) 0.056(6) 0.033(4) -0.025(4) 0.003(3) -0.013(4)
    C3 0.038(3) 0.061(5) 0.036(3) 0.019(3) 0.002(3) 0.003(3)
    C4 0.046(4) 0.046(4) 0.050(4) 0.018(3) 0.014(3) 0.005(3)
    C5 0.068(5) 0.064(7) 0.057(4) 0.005(5) 0.040(4) 0.010(4)
    C6 0.079(6) 0.069(7) 0.065(5) 0.000(5) 0.019(4) -0.037(5)
_geom_special_details
;
 All esds (except the esd in the dihedral angle between two l.s. planes)
 are estimated using the full covariance matrix.  The cell esds are taken
 into account individually in the estimation of esds in distances, angles
 and torsion angles; correlations between esds in cell parameters are only
 used when they are defined by crystal symmetry.  An approximate (isotropic)
 treatment of cell esds is used for estimating esds involving l.s. planes.
;
loop_
    _geom_bond_atom_site_label_1
    _geom_bond_atom_site_label_2
    _geom_bond_site_symmetry_2
    _geom_bond_distance
    _geom_bond_publ_flag
    Pt1 N1 . 2.071(7) y
    Pt1 N2 . 2.076(6) y
    Pt1 Cl1 . 2.292(4) y
    Pt1 Cl2 . 2.304(5) y
    N1 C1 . 1.488(7) ?
    N1 C2 . 1.490(10) ?
    N1 C3 . 1.510(8) ?
    N2 C4 . 1.480(9) ?
    N2 C5 . 1.486(9) ?
    N2 C6 . 1.483(10) ?
    C1 H1A . 0.9600 ?
    C1 H1B . 0.9600 ?
    C1 H1C . 0.9600 ?
    C2 H2A . 0.9600 ?
    C2 H2B . 0.9600 ?
    C2 H2C . 0.9600 ?
    C3 C4 . 1.504(11) ?
    C3 H3A . 0.9700 ?
    C3 H3B . 0.9700 ?
    C4 H4A . 0.9700 ?
    C4 H4B . 0.9700 ?
    C5 H5A . 0.9600 ?
    C5 H5B . 0.9600 ?
    C5 H5C . 0.9600 ?
    C6 H6A . 0.9600 ?
    C6 H6B . 0.9600 ?
    C6 H6C . 0.9600 ?
loop_
    _geom_angle_atom_site_label_1
    _geom_angle_atom_site_label_2
    _geom_angle_atom_site_label_3
    _geom_angle_site_symmetry_1
    _geom_angle_site_symmetry_3
    _geom_angle
    _geom_angle_publ_flag
    N1 Pt1 N2 . . 84.9(3) ?
    N1 Pt1 Cl1 . . 91.9(2) ?
    N2 Pt1 Cl1 . . 176.7(3) ?
    N1 Pt1 Cl2 . . 177.2(2) ?
    N2 Pt1 Cl2 . . 92.3(2) ?
    Cl1 Pt1 Cl2 . . 90.83(16) ?
    C1 N1 C2 . . 108.4(5) ?
    C1 N1 C3 . . 110.1(6) ?
    C2 N1 C3 . . 106.9(6) ?
    C1 N1 Pt1 . . 109.7(4) ?
    C2 N1 Pt1 . . 114.1(6) ?
    C3 N1 Pt1 . . 107.6(3) ?
    C4 N2 C5 . . 112.4(6) ?
    C4 N2 C6 . . 106.3(7) ?
    C5 N2 C6 . . 107.4(6) ?
    C4 N2 Pt1 . . 106.0(4) ?
    C5 N2 Pt1 . . 110.2(5) ?
    C6 N2 Pt1 . . 114.5(5) ?
    N1 C1 H1A . . 109.5 ?
    N1 C1 H1B . . 109.5 ?
    H1A C1 H1B . . 109.5 ?
    N1 C1 H1C . . 109.5 ?
    H1A C1 H1C . . 109.5 ?
    H1B C1 H1C . . 109.5 ?
    N1 C2 H2A . . 109.5 ?
    N1 C2 H2B . . 109.5 ?
    H2A C2 H2B . . 109.5 ?
    N1 C2 H2C . . 109.5 ?
    H2A C2 H2C . . 109.5 ?
    H2B C2 H2C . . 109.5 ?
    C4 C3 N1 . . 109.2(5) ?
    C4 C3 H3A . . 109.8 ?
    N1 C3 H3A . . 109.8 ?
    C4 C3 H3B . . 109.8 ?
    N1 C3 H3B . . 109.8 ?
    H3A C3 H3B . . 108.3 ?
    N2 C4 C3 . . 109.7(6) ?
    N2 C4 H4A . . 109.7 ?
    C3 C4 H4A . . 109.7 ?
    N2 C4 H4B . . 109.7 ?
    C3 C4 H4B . . 109.7 ?
    H4A C4 H4B . . 108.2 ?
    N2 C5 H5A . . 109.5 ?
    N2 C5 H5B . . 109.5 ?
    H5A C5 H5B . . 109.5 ?
    N2 C5 H5C . . 109.5 ?
    H5A C5 H5C . . 109.5 ?
    H5B C5 H5C . . 109.5 ?
    N2 C6 H6A . . 109.5 ?
    N2 C6 H6B . . 109.5 ?
    H6A C6 H6B . . 109.5 ?
    N2 C6 H6C . . 109.5 ?
    H6A C6 H6C . . 109.5 ?
    H6B C6 H6C . . 109.5 ?
loop_
    _geom_torsion_atom_site_label_1
    _geom_torsion_atom_site_label_2
    _geom_torsion_atom_site_label_3
    _geom_torsion_atom_site_label_4
    _geom_torsion_site_symmetry_1
    _geom_torsion_site_symmetry_2
    _geom_torsion_site_symmetry_3
    _geom_torsion_site_symmetry_4
    _geom_torsion
    _geom_torsion_publ_flag
    N2 Pt1 N1 C1 . . . . -111.5(5) ?
    Cl1 Pt1 N1 C1 . . . . 69.7(5) ?
    Cl2 Pt1 N1 C1 . . . . -108(5) ?
    N2 Pt1 N1 C2 . . . . 126.6(4) ?
    Cl1 Pt1 N1 C2 . . . . -52.2(4) ?
    Cl2 Pt1 N1 C2 . . . . 130(5) ?
    N2 Pt1 N1 C3 . . . . 8.3(5) ?
    Cl1 Pt1 N1 C3 . . . . -170.5(5) ?
    Cl2 Pt1 N1 C3 . . . . 11(5) ?
    N1 Pt1 N2 C4 . . . . 19.1(5) ?
    Cl1 Pt1 N2 C4 . . . . 40(4) ?
    Cl2 Pt1 N2 C4 . . . . -160.7(5) ?
    N1 Pt1 N2 C5 . . . . -102.8(5) ?
    Cl1 Pt1 N2 C5 . . . . -82(4) ?
    Cl2 Pt1 N2 C5 . . . . 77.3(5) ?
    N1 Pt1 N2 C6 . . . . 135.9(7) ?
    Cl1 Pt1 N2 C6 . . . . 157(4) ?
    Cl2 Pt1 N2 C6 . . . . -43.9(7) ?
    C1 N1 C3 C4 . . . . 85.3(7) ?
    C2 N1 C3 C4 . . . . -157.2(7) ?
    Pt1 N1 C3 C4 . . . . -34.3(8) ?
    C5 N2 C4 C3 . . . . 76.8(8) ?
    C6 N2 C4 C3 . . . . -165.9(6) ?
    Pt1 N2 C4 C3 . . . . -43.7(7) ?
    N1 C3 C4 N2 . . . . 53.2(8) ?
loop_
    _geom_hbond_atom_site_label_D
    _geom_hbond_atom_site_label_H
    _geom_hbond_atom_site_label_A
    _geom_hbond_site_symmetry_A
    _geom_hbond_distance_DH
    _geom_hbond_distance_HA
    _geom_hbond_distance_DA
    _geom_hbond_angle_DHA
    C1 H1B Cl1 1_545 0.96 2.79 3.724(8) 166
    C4 H4A Cl1 2_565 0.97 2.82 3.596(7) 137
_iucr_refine_instructions_details
;
TITL exp_39
CELL 1.54184 11.8893 6.0207 15.8036 90.000 110.549 90.000
ZERR 4.0000 0.0002 0.0001 0.0003 0.000 0.002 0.000
LATT -2
SYMM 0.5+X, -Y, Z
SFAC C H N CL PT
UNIT 24 64 8 8 4
MERG 2
FMAP 2
GRID
PLAN 20
TEMP 23
SIZE 0.22 0.21 0.07
BOND $H
HTAB
CONF
MPLA 5 PT1 N1 N2 C3 C4 CL1 CL2
MPLA C1 C2 N1
MPLA C5 C6 N2
MPLA PT1 N1 N2 CL1 CL2
EQIV $1 X, Y-1, Z
HTAB C1 CL1_$1
EQIV $2 1/2+X, -Y+1, Z
HTAB C4 CL1_$2
L.S. 15
ACTA 145
EXTI 0.00105
WGHT 0.09740 0.00000 0.00000 0.00000 0.00000 0.33330
FVAR 3.37700
Pt1    5   0.50175   0.74348   0.30503  11.00000   0.02245   0.02673 =
       0.02617   0.00193   0.00272  -0.00061
Cl1    4   0.41701   0.98304   0.37829  11.00000   0.04030   0.04350 =
       0.07695  -0.01799   0.02140   0.00244
Cl2    4   0.36276   0.84428   0.16737  11.00000   0.04913   0.06232 =
       0.04503   0.01968  -0.01112   0.00310
N1     3   0.63013   0.64206   0.42554  11.00000   0.02719   0.04223 =
       0.01950   0.00155   0.00128  -0.00154
N2     3   0.58764   0.52695   0.24527  11.00000   0.03559   0.03921 =
       0.03273  -0.00064   0.01353   0.00508
C1     1   0.57218   0.50875   0.47822  11.00000   0.04518   0.05600 =
       0.03324   0.01290   0.00522  -0.00930
AFIX 137
H1A    2   0.63268   0.45231   0.53177  11.00000  -1.50000
H1B    2   0.52907   0.38702   0.44200  11.00000  -1.50000
H1C    2   0.51742   0.60094   0.49488  11.00000  -1.50000
AFIX 0
C2     1   0.69761   0.82799   0.48352  11.00000   0.04406   0.05579 =
       0.03326  -0.01338   0.00292  -0.02468
AFIX 137
H2A    2   0.64383   0.91469   0.50343  11.00000  -1.50000
H2B    2   0.73203   0.92031   0.44942  11.00000  -1.50000
H2C    2   0.76044   0.76875   0.53506  11.00000  -1.50000
AFIX 0
C3     1   0.72094   0.50225   0.40268  11.00000   0.03816   0.06117 =
       0.03630   0.00294   0.00210   0.01935
AFIX 23
H3A    2   0.78204   0.59699   0.39407  11.00000  -1.20000
H3B    2   0.75985   0.40067   0.45192  11.00000  -1.20000
AFIX 0
C4     1   0.65809   0.37339   0.31758  11.00000   0.04599   0.04617 =
       0.05037   0.00463   0.01404   0.01752
AFIX 23
H4A    2   0.71684   0.29572   0.29876  11.00000  -1.20000
H4B    2   0.60510   0.26397   0.32880  11.00000  -1.20000
AFIX 0
C5     1   0.66431   0.65290   0.20533  11.00000   0.06805   0.06369 =
       0.05708   0.00956   0.03980   0.00458
AFIX 137
H5A    2   0.72531   0.73146   0.25223  11.00000  -1.50000
H5B    2   0.61571   0.75702   0.16176  11.00000  -1.50000
H5C    2   0.70144   0.55159   0.17620  11.00000  -1.50000
AFIX 0
C6     1   0.50548   0.38608   0.17279  11.00000   0.07889   0.06906 =
       0.06549  -0.03655   0.01901  -0.00006
AFIX 137
H6A    2   0.55128   0.27636   0.15486  11.00000  -1.50000
H6B    2   0.46268   0.47714   0.12176  11.00000  -1.50000
H6C    2   0.44929   0.31358   0.19484  11.00000  -1.50000
HKLF 4
;
data_global
_journal_date_recd_electronic     2012-11-23
_journal_date_accepted     2012-11-25
_journal_name_full     'Acta Crystallographica, Section E'
_journal_year     2012
_journal_volume     68
_journal_issue     12
_journal_page_first     m1562
_journal_page_last     m1562
_journal_paper_category     QM
_journal_paper_doi     10.1107/S1600536812048295
_journal_coeditor_code     HB7001
loop_
    _publ_contact_author_name
    _publ_contact_author_address
    _publ_contact_author_email
    'Arshad, Muhammad Nadeem'
;
Center of Excellence for Advanced Materials Research (CEAMR)
King Abdulaziz University
PO Box 80203
Jeddah 21589
Saudi Arabia
;
 mnachemist@hotmail.com
    'Bokhari, Tanveer Hussain'
;
Department of Chemistry
Government College University
Faisalabad 38000
Pakistan
;
 sthbukhari@yahoo.co.uk
_publ_contact_author_fax     ?
_publ_contact_author_phone     '+92-3063308185'
_publ_section_title
;\
<i>cis</i>-Dichloridobis(<i>N</i>,<i>N</i>,<i>N</i>',<i>N</i>'-\
tetramethylethane-1,2-diamine)platinum(II)
;
loop_
    _publ_author_name
    _publ_author_footnote
    _publ_author_address
    'Asiri, Abdullah M.' .
;
Chemistry Department
Faculty of Science
King Abdulaziz University
PO Box 80203
Jeddah 21589
Saudi Arabia
Center of Excellence for Advanced Materials Research (CEAMR)
Faculty of Science
King Abdulaziz University
PO Box 80203
Jeddah 21589
Saudi Arabia
;
    'Arshad, Muhammad Nadeem' .
;
Center of Excellence for Advanced Materials Research (CEAMR)
Faculty of Science
King Abdulaziz University
PO Box 80203
Jeddah 21589
Saudi Arabia
;
    'Ishaq, Muhammad' .
;
Chemistry Department
Faculty of Science
King Abdulaziz University
PO Box 80203
Jeddah 21589
Saudi Arabia
;
    'Alamry, Khalid A.' .
;
Chemistry Department
Faculty of Science
King Abdulaziz University
PO Box 80203
Jeddah 21589
Saudi Arabia
Center of Excellence for Advanced Materials Research (CEAMR)
Faculty of Science
King Abdulaziz University
PO Box 80203
Jeddah 21589
Saudi Arabia
;
    'Bokhari, Tanveer Hussain' .
;
Department of Chemistry
Government College University
Faisalabad 38000
Pakistan
;
