# Supplementary material for: cis-Dichloridobis(N,N,N′,N′-tetra­methyl­ethane-1,2-diamine)­platinum(II)
Source: Acta Crystallogr Sect E Struct Rep Online. 2012 Nov 30;68(Pt 12):m1562. doi: 10.1107/S1600536812048295 (PMC3588799; doi:10.1107/S1600536812048295)
Supplement: Supplementary file 2 [file e-68-m1562-Isup2.hkl]

# 
# h,k,l, Fc-squared, Fo-squared, sigma(Fo-squared) and status flag 
# 
data_I
_shelx_title ' exp_39' 
_shelx_refln_list_code          4 
_shelx_F_calc_maximum      323.73 
_exptl_crystal_F_000       712.00 
_reflns_d_resolution_high  0.8000 
 
loop_ 
 _symmetry_equiv_pos_as_xyz 
 'x, y, z' 
 'x+1/2, -y, z' 
 'x+1/2, y+1/2, z+1/2' 
 'x+1, -y+1/2, z+1/2' 
 
_cell_length_a    11.8893 
_cell_length_b     6.0207 
_cell_length_c    15.8036 
_cell_angle_alpha  90.000 
_cell_angle_beta  110.549 
_cell_angle_gamma  90.000 
 
_shelx_F_squared_multiplier     1.000 
 
loop_ 
 _refln_index_h 
 _refln_index_k 
 _refln_index_l 
 _refln_F_squared_calc 
 _refln_F_squared_meas 
 _refln_F_squared_sigma 
 _refln_observed_status 
   4   1 -19        0.17        3.43      6.21 o 
   6   1 -19       19.27       12.76      4.09 o 
   8   1 -19        7.30        5.42      3.87 o 
   5   2 -19       31.99       37.50      8.84 o 
   2   0 -18     6582.40     6358.30    146.80 o 
   4   0 -18     4758.97     4575.02    128.40 o 
   6   0 -18     3575.04     3254.08    104.39 o 
   8   0 -18     4588.23     4603.75    113.07 o 
   1   1 -18     5073.68     4443.40     92.34 o 
   3   1 -18     5744.66     5253.57    305.94 o 
   5   1 -18     4542.35     4263.70    125.18 o 
   7   1 -18     3996.33     3832.40     63.94 o 
   9   1 -18     3394.48     3590.41     84.25 o 
   2   2 -18     4862.47     4389.08    230.89 o 
   4   2 -18     4677.49     4533.45    215.14 o 
   6   2 -18     4290.99     4178.18     80.05 o 
   8   2 -18     2835.67     3086.73     50.58 o 
   5   3 -18     3372.11     3426.42     87.52 o 
  -2   1 -17       62.50       72.52     12.78 o 
   0   1 -17       99.02       99.37     10.49 o 
   2   1 -17      167.99      180.99     13.42 o 
   4   1 -17      215.17      197.01     16.95 o 
   6   1 -17      120.11      134.52     13.97 o 
   8   1 -17       38.21       33.60      7.62 o 
  10   1 -17       44.82       50.77      7.59 o 
  -1   2 -17      228.48      196.31     14.34 o 
   1   2 -17       74.79       81.00      8.40 o 
   3   2 -17       88.54       83.68     11.05 o 
   5   2 -17       21.95       24.09      5.98 o 
   7   2 -17       92.58       90.63     11.44 o 
   9   2 -17       36.25       46.52      7.44 o 
   2   3 -17        9.74       12.28      3.83 o 
   4   3 -17      109.01      105.79     10.53 o 
   6   3 -17      194.29      196.12     15.00 o 
   8   3 -17      348.81      422.63     21.65 o 
  -2   0 -16     6477.88     6623.94    146.32 o 
   0   0 -16    10532.49    10568.98    271.88 o 
   2   0 -16     9899.27    10849.94    166.25 o 
   4   0 -16     5225.37     5739.56    115.38 o 
   6   0 -16     5202.07     5739.83    102.74 o 
   8   0 -16     8242.91     9333.86    128.94 o 
  10   0 -16     5558.15     6539.77    112.87 o 
  -3   1 -16     4476.85     4288.92     68.77 o 
  -1   1 -16     6997.98     6903.47    143.22 o 
   1   1 -16     8877.53     9374.56     91.41 o 
   3   1 -16     7615.29     8023.85     98.70 o 
   5   1 -16     6247.86     6709.69     95.16 o 
   7   1 -16     6199.68     6890.49    207.93 o 
   9   1 -16     5857.22     6666.68    117.02 o 
  11   1 -16     3148.29     3675.68     67.42 o 
  -2   2 -16     3843.56     3659.63     56.90 o 
   0   2 -16     6161.44     6309.62    104.37 o 
   2   2 -16     7456.53     7788.20    135.15 o 
   4   2 -16     8628.40     8771.00    236.43 o 
   6   2 -16     6743.92     7010.49    135.03 o 
   8   2 -16     4866.55     5465.15    149.54 o 
  10   2 -16     3250.44     3971.90     72.75 o 
  -1   3 -16     4190.47     4235.32    126.74 o 
   1   3 -16     5224.45     5223.60    177.56 o 
   3   3 -16     6377.68     6084.38    218.17 o 
   5   3 -16     5726.43     6112.95    114.05 o 
   7   3 -16     4133.30     4456.87     89.83 o 
   9   3 -16     3300.39     3727.37     54.18 o 
   2   4 -16     3507.48     3537.70    100.00 o 
   4   4 -16     3818.76     3822.54     90.14 o 
   6   4 -16     2953.98     3089.50     59.41 o 
  -4   1 -15       66.17       61.79      7.36 o 
  -2   1 -15       56.32       62.21     11.23 o 
   0   1 -15       69.90       89.07      9.78 o 
   2   1 -15      399.30      430.19     19.71 o 
   4   1 -15      181.63      231.42     15.69 o 
   6   1 -15      249.72      283.28     16.38 o 
   8   1 -15        8.02        5.98      4.94 o 
  10   1 -15        8.53        5.39      5.36 o 
  12   1 -15       15.41       14.72      4.08 o 
  -3   2 -15      274.75      246.87     16.48 o 
  -1   2 -15       27.86       33.55      7.28 o 
   1   2 -15      219.39      188.33     19.13 o 
   3   2 -15      173.70      184.56     16.66 o 
   5   2 -15      209.95      237.53     17.31 o 
   7   2 -15        3.90       12.32      5.49 o 
   9   2 -15       16.75       15.53      8.13 o 
  11   2 -15       65.46       71.44     10.76 o 
  -2   3 -15      316.98      347.00     19.29 o 
   0   3 -15      125.26      147.27     14.95 o 
   2   3 -15       96.41       91.80     13.01 o 
   4   3 -15      139.86      154.12     14.06 o 
   6   3 -15       52.26       49.90      8.20 o 
   8   3 -15      203.47      274.65     17.78 o 
  10   3 -15      291.24      351.75     21.76 o 
  -1   4 -15      151.03      154.91     10.74 o 
   1   4 -15       32.16       42.37      9.52 o 
   3   4 -15      133.46      129.03     16.11 o 
   5   4 -15      253.86      281.23     17.70 o 
   7   4 -15      234.46      258.95     15.75 o 
  -6   0 -14     4883.48     5001.33    109.98 o 
  -4   0 -14     5251.76     5497.80    113.62 o 
  -2   0 -14    13821.48    15530.66    216.10 o 
   0   0 -14    14789.35    16212.14    180.11 o 
   2   0 -14    13848.72    14978.43    253.76 o 
   4   0 -14    10622.16    11972.51    266.06 o 
   6   0 -14    11588.16    13111.13    157.90 o 
   8   0 -14     8425.46     8922.08    363.55 o 
  10   0 -14     5935.06     5888.51    154.42 o 
  12   0 -14     5272.51     5666.61    148.55 o 
  -5   1 -14     4664.84     4609.21     54.22 o 
  -3   1 -14     8973.43     9489.36    110.60 o 
  -1   1 -14    14210.71    15674.55    170.32 o 
   1   1 -14    10705.99    11279.04    115.60 o 
   3   1 -14    10351.96    11700.69    179.23 o 
   5   1 -14    12103.13    14156.13    222.93 o 
   7   1 -14    10032.29    11604.76    362.83 o 
   9   1 -14     6599.00     7296.87    349.53 o 
  11   1 -14     4884.01     5875.07    160.91 o 
  13   1 -14     3422.17     4224.35     66.15 o 
  -4   2 -14     6532.52     6669.86     89.34 o 
  -2   2 -14     8772.59     9339.34    137.71 o 
   0   2 -14    10001.96    10907.04    170.58 o 
   2   2 -14     8472.29     9380.83    107.25 o 
   4   2 -14    10625.82    12039.40    248.75 o 
   6   2 -14    10104.77    11569.38    149.74 o 
   8   2 -14     8566.83    10175.99    291.70 o 
  10   2 -14     4353.06     5640.91    143.08 o 
  12   2 -14     2765.24     3473.91     86.94 o 
  -3   3 -14     5522.84     5872.91     84.26 o 
  -1   3 -14     6605.22     6878.64    134.06 o 
   1   3 -14     9575.02    10401.49    141.08 o 
   3   3 -14     9457.92    10156.11    118.24 o 
   5   3 -14     7439.62     8100.09    126.87 o 
   7   3 -14     7042.04     8209.32    157.84 o 
   9   3 -14     4982.30     5996.06    109.35 o 
  11   3 -14     3100.41     3649.99     81.33 o 
  -2   4 -14     4060.61     4123.90     61.28 o 
   0   4 -14     5799.23     5967.69    111.26 o 
   2   4 -14     8140.64     8873.09    146.62 o 
   4   4 -14     5547.16     5841.17     94.37 o 
   6   4 -14     3926.79     4420.68     81.05 o 
   8   4 -14     3601.80     3986.34    303.18 o 
   1   5 -14     4648.94     4580.10     94.74 o 
   3   5 -14     4250.90     4623.74    110.96 o 
   5   5 -14     2884.88     2993.55    110.36 o 
   7   5 -14     2768.68     3018.97     80.17 o 
  -6   1 -13      218.98      215.62     11.97 o 
  -4   1 -13      220.09      244.32     16.03 o 
  -2   1 -13      244.12      296.67     17.89 o 
   0   1 -13       89.92       94.77     11.18 o 
   2   1 -13      143.82      184.84     10.76 o 
   4   1 -13      285.90      346.20     15.38 o 
   6   1 -13      598.75      667.89     29.33 o 
   8   1 -13        7.16       -5.99      5.99 o 
  10   1 -13      232.94      195.77     17.60 o 
  12   1 -13       66.22       79.06      9.81 o 
  -5   2 -13      301.89      288.52     16.55 o 
  -3   2 -13      225.20      253.50     19.59 o 
  -1   2 -13      382.89      356.47     24.46 o 
   1   2 -13      308.01      335.67     23.27 o 
   3   2 -13      785.22      851.02     34.56 o 
   5   2 -13      409.62      462.81     24.78 o 
   7   2 -13      292.19      328.33     24.04 o 
   9   2 -13       85.25      114.05     16.99 o 
  11   2 -13       58.49       62.94     12.86 o 
  13   2 -13       47.72       77.35     13.31 o 
  -4   3 -13      245.70      260.35     18.35 o 
  -2   3 -13       75.33       82.24     15.97 o 
   0   3 -13     1206.52     1247.28     50.35 o 
   2   3 -13      246.24      280.52     21.39 o 
   4   3 -13      530.35      539.93     26.96 o 
   6   3 -13       91.39       98.05     11.11 o 
   8   3 -13      109.59      136.50     19.43 o 
  10   3 -13      344.08      413.17     29.19 o 
  -3   4 -13      266.96      279.44     13.73 o 
  -1   4 -13      263.56      285.75     26.06 o 
   1   4 -13      342.70      393.67     25.40 o 
   3   4 -13      316.38      329.14     25.02 o 
   5   4 -13       84.87       86.29     16.83 o 
   7   4 -13      164.08      192.35     16.19 o 
   9   4 -13      305.56      336.04     25.10 o 
   0   5 -13       55.47       65.83      9.55 o 
   2   5 -13      282.66      315.53     18.14 o 
   4   5 -13      499.20      598.07     33.23 o 
   6   5 -13      489.64      570.36     31.79 o 
   8   5 -13      162.30      190.59     15.50 o 
  -6   0 -12     4873.32     5213.24    164.55 o 
  -4   0 -12    13332.41    14531.42    328.16 o 
  -2   0 -12    14710.87    16127.58    289.95 o 
   0   0 -12    18203.53    21027.08    547.17 o 
   2   0 -12    22128.33    25556.18    287.28 o 
   4   0 -12    25143.78    29283.21    208.64 o 
   6   0 -12    15174.48    15038.29   1213.80 o 
   8   0 -12     4721.50     4611.11    230.50 o 
  10   0 -12     7730.42     8391.99    159.24 o 
  12   0 -12     7669.24     8555.22    177.00 o 
  14   0 -12     4197.19     3760.54    141.74 o 
  -7   1 -12     5411.77     5649.75     68.51 o 
  -5   1 -12     9008.08     9624.87    112.38 o 
  -3   1 -12    17911.31    19493.02    246.97 o 
  -1   1 -12    17077.48    18431.73    372.06 o 
   1   1 -12    14639.41    16677.32    283.04 o 
   3   1 -12    19621.30    22797.71    116.79 o 
   5   1 -12    22238.28    24701.02    640.08 o 
   7   1 -12    11037.11    11241.96    521.89 o 
   9   1 -12     7914.83     8597.70    198.78 o 
  11   1 -12     8817.13    10070.82    144.02 o 
  13   1 -12     4393.12     4513.74     88.86 o 
  -6   2 -12     7699.51     8131.22     96.96 o 
  -4   2 -12    12171.83    13271.50    155.46 o 
  -2   2 -12    15997.79    17385.51    240.03 o 
   0   2 -12    12079.50    13130.53    149.48 o 
   2   2 -12    10004.95    11459.86    172.77 o 
   4   2 -12    14006.85    16356.14    309.98 o 
   6   2 -12    15915.38    17143.45    447.10 o 
   8   2 -12    12751.23    13317.54    384.99 o 
  10   2 -12     7925.91     8692.34    143.84 o 
  12   2 -12     4337.34     4556.75    126.71 o 
  -5   3 -12     6960.50     7320.68     95.51 o 
  -3   3 -12     8286.48     8994.79    190.16 o 
  -1   3 -12    11117.15    12021.51    265.89 o 
   1   3 -12    12164.30    13011.53    177.26 o 
   3   3 -12     9742.04    10897.20    122.34 o 
   5   3 -12    10078.45    11564.99    152.49 o 
   7   3 -12    11060.14    12181.99    558.13 o 
   9   3 -12     6842.93     7650.24    341.60 o 
  11   3 -12     3886.65     4196.42    103.57 o 
  -4   4 -12     4127.63     4341.88     55.30 o 
  -2   4 -12     6388.30     6876.38    281.92 o 
   0   4 -12    11806.10    13095.78    198.89 o 
   2   4 -12    12346.09    13091.68    288.12 o 
   4   4 -12     8358.45     9394.19    152.86 o 
   6   4 -12     6544.21     7416.06    142.27 o 
   8   4 -12     4861.75     5323.79    100.58 o 
  10   4 -12     3720.45     4015.04    131.17 o 
  -1   5 -12     5477.62     5661.26     92.87 o 
   1   5 -12     7978.96     8526.96    126.72 o 
   3   5 -12     5710.95     6362.23     97.94 o 
   5   5 -12     3510.03     3703.04     96.30 o 
   7   5 -12     4279.90     4726.86    102.02 o 
   9   5 -12     3723.28     4200.60     74.78 o 
  -8   1 -11       82.50       89.52      9.82 o 
  -6   1 -11      104.68      113.58      9.79 o 
  -4   1 -11      101.23      121.84     13.61 o 
  -2   1 -11       46.98       50.39      6.19 o 
   0   1 -11      737.78      840.24     23.19 o 
   2   1 -11      160.99      169.56     11.48 o 
   4   1 -11      621.71      653.57     23.92 o 
   6   1 -11     1120.70     1172.53     47.23 o 
   8   1 -11      207.00      227.64     13.08 o 
  10   1 -11      209.44      228.94     19.38 o 
  12   1 -11      100.06      105.68     13.76 o 
  14   1 -11        3.15       -0.01      4.59 o 
  -7   2 -11      539.89      590.63     21.56 o 
  -5   2 -11      187.91      202.71     14.73 o 
  -3   2 -11       86.81       85.58     13.47 o 
  -1   2 -11      488.03      537.39     21.52 o 
   1   2 -11      768.42      863.01     22.90 o 
   3   2 -11      114.19      132.94     10.75 o 
   5   2 -11      949.63      966.11     34.03 o 
   7   2 -11      405.82      409.39     21.64 o 
   9   2 -11      196.34      190.15     19.17 o 
  11   2 -11       35.89       22.11      7.63 o 
  13   2 -11      100.14      113.84     14.64 o 
  -6   3 -11      527.28      558.32     25.08 o 
  -4   3 -11       99.59      124.53     15.86 o 
  -2   3 -11      810.18      797.15     43.30 o 
   0   3 -11      904.28     1039.04     48.50 o 
   2   3 -11     1022.89     1203.02     35.26 o 
   4   3 -11       53.55       60.44     12.50 o 
   6   3 -11      149.11      165.62     17.51 o 
   8   3 -11      103.24      122.53     14.99 o 
  10   3 -11       49.91       77.94     12.86 o 
  12   3 -11      429.76      533.10     28.31 o 
  -5   4 -11      133.80      135.71      9.65 o 
  -3   4 -11       66.32       57.28     10.24 o 
  -1   4 -11      740.28      863.29     53.50 o 
   1   4 -11      736.70      785.85     37.13 o 
   3   4 -11      187.52      214.92     24.81 o 
   5   4 -11       12.71       20.15      6.44 o 
   7   4 -11      215.70      259.60     30.66 o 
   9   4 -11      135.98      179.37     22.85 o 
  11   4 -11      228.78      261.72     34.65 o 
  -2   5 -11      354.74      384.90     18.06 o 
   0   5 -11      378.16      394.35     30.71 o 
   2   5 -11      201.25      221.59     22.79 o 
   4   5 -11      187.02      217.67     26.16 o 
   6   5 -11      565.83      627.28     45.76 o 
   8   5 -11      480.43      516.96     54.00 o 
   3   6 -11      335.83      346.01     32.29 o 
   5   6 -11      298.10      308.08     39.22 o 
  -8   0 -10     6587.89     7225.05    139.79 o 
  -6   0 -10    18618.57    20551.47    553.31 o 
  -4   0 -10    21008.22    23521.63    448.52 o 
  -2   0 -10    10507.60    12042.36    137.00 o 
   0   0 -10    25383.54    30198.31    396.45 o 
   2   0 -10    40670.63    52859.79    597.18 o 
   4   0 -10    35299.10    40244.68    335.92 o 
   6   0 -10    16949.20    19796.04    498.51 o 
   8   0 -10    13289.09    13479.45    178.42 o 
  10   0 -10    10193.33    11781.38    247.97 o 
  12   0 -10     6143.54     6882.11    159.78 o 
  14   0 -10     5169.87     5601.92    121.62 o 
  -9   1 -10     5132.86     5310.29     65.97 o 
  -7   1 -10     9459.85    10732.66    144.98 o 
  -5   1 -10    18876.56    22015.51    343.46 o 
  -3   1 -10    18744.02    22189.24    329.73 o 
  -1   1 -10    19050.68    21848.92    314.97 o 
   1   1 -10    28183.52    34042.28    525.16 o 
   3   1 -10    33827.22    37039.21   1346.63 o 
   5   1 -10    21606.30    22340.28   1075.10 o 
   7   1 -10    14218.59    14970.32    405.05 o 
   9   1 -10    14249.01    15868.11    153.31 o 
  11   1 -10     9309.65    10895.11    141.49 o 
  13   1 -10     4859.56     5141.71     82.79 o 
  -8   2 -10     5236.90     5425.08     74.64 o 
  -6   2 -10    10774.52    12504.75    155.42 o 
  -4   2 -10    16440.76    18731.87    470.30 o 
  -2   2 -10    22898.28    26400.29    436.91 o 
   0   2 -10    21207.74    24346.05    316.52 o 
   2   2 -10    22259.75    26115.66    922.84 o 
   4   2 -10    17447.60    18232.31    657.91 o 
   6   2 -10    15729.64    15624.09    437.90 o 
   8   2 -10    16097.96    16819.54    859.02 o 
  10   2 -10    12120.09    13599.61    274.56 o 
  12   2 -10     6177.67     6392.65    128.38 o 
  14   2 -10     2585.88     3014.63    104.92 o 
  -7   3 -10     6036.92     6580.97    107.34 o 
  -5   3 -10     9532.71    10302.37    168.28 o 
  -3   3 -10    14379.11    16221.19    656.56 o 
  -1   3 -10    16472.41    18573.65    277.80 o 
   1   3 -10    14377.22    15525.34    153.32 o 
   3   3 -10    13802.38    15132.01    534.89 o 
   5   3 -10    15262.35    16060.34    692.83 o 
   7   3 -10    13277.66    13899.75    305.45 o 
   9   3 -10     8925.60     9359.52    366.83 o 
  11   3 -10     5532.33     5109.86    135.94 o 
  -6   4 -10     5215.70     5714.03    139.92 o 
  -4   4 -10     7381.54     8132.30    151.70 o 
  -2   4 -10    11017.87    12934.29    754.78 o 
   0   4 -10    11215.69    12324.84    201.28 o 
   2   4 -10    10092.28    10965.44    321.49 o 
   4   4 -10    15325.87    17897.09    251.31 o 
   6   4 -10    11608.13    12166.10    246.56 o 
   8   4 -10     5912.57     6745.31    157.62 o 
  10   4 -10     3848.02     4353.32    171.25 o 
  -3   5 -10     6284.03     6701.23    116.76 o 
  -1   5 -10     8699.97     8875.94    323.25 o 
   1   5 -10     8248.41     9624.09    225.28 o 
   3   5 -10     7405.79     8608.00    255.26 o 
   5   5 -10     7725.72     8259.18    244.69 o 
   7   5 -10     5811.48     6460.96    216.69 o 
   9   5 -10     3132.45     3412.71    135.47 o 
   2   6 -10     4014.70     4372.68    129.19 o 
   4   6 -10     3213.30     3613.62    125.30 o 
   6   6 -10     4091.34     4733.18    118.27 o 
  -8   1  -9      129.01      140.35     13.12 o 
  -6   1  -9       24.37       35.86      6.84 o 
  -4   1  -9     3061.65     3642.08     58.19 o 
  -2   1  -9      340.29      330.65     22.20 o 
   0   1  -9     1515.97     1826.21     51.18 o 
   2   1  -9      858.40      903.79     24.53 o 
   4   1  -9      212.37      292.19     38.88 o 
   6   1  -9      228.51      241.34     18.25 o 
   8   1  -9     1057.25     1104.38     27.66 o 
  10   1  -9      458.19      588.65     31.20 o 
  12   1  -9      135.75      154.00     15.45 o 
  14   1  -9       72.19       80.29     10.09 o 
  -9   2  -9      346.63      348.76     16.00 o 
  -7   2  -9      139.51      162.32     11.80 o 
  -5   2  -9      209.71      205.13     15.08 o 
  -3   2  -9      800.37      941.21     28.03 o 
  -1   2  -9     1598.12     1765.70     39.53 o 
   1   2  -9      152.80      175.35     14.39 o 
   3   2  -9      638.37      725.63     29.79 o 
   5   2  -9      392.32      351.08     20.29 o 
   7   2  -9      373.59      362.66     17.70 o 
   9   2  -9       28.01       37.06      8.49 o 
  11   2  -9      131.40      170.51     20.96 o 
  13   2  -9       12.41       25.33      7.70 o 
  -8   3  -9      512.70      513.36     26.17 o 
  -6   3  -9       93.70      112.56     15.70 o 
  -4   3  -9       91.87      120.93     22.96 o 
  -2   3  -9      258.77      306.06     20.76 o 
   0   3  -9     1124.61     1153.44     38.12 o 
   2   3  -9     3307.23     3268.36    103.02 o 
   4   3  -9     1203.59     1288.24     66.25 o 
   6   3  -9     1781.63     1843.17     46.52 o 
   8   3  -9      147.65      161.74     14.32 o 
  10   3  -9       31.17       46.61      9.16 o 
  12   3  -9      260.72      301.17     23.57 o 
  -7   4  -9      183.88      196.95     17.13 o 
  -5   4  -9       17.61       23.64      7.93 o 
  -3   4  -9      339.77      398.79     38.55 o 
  -1   4  -9      569.44      715.17     47.43 o 
   1   4  -9      724.93      787.09     43.58 o 
   3   4  -9      642.82      741.11     40.17 o 
   5   4  -9      576.35      635.24     40.99 o 
   7   4  -9      190.06      260.55     26.97 o 
   9   4  -9       16.89       26.65     10.93 o 
  11   4  -9      267.03      299.81     40.51 o 
  -4   5  -9      477.71      512.39     28.74 o 
  -2   5  -9      733.55      839.73     54.65 o 
   0   5  -9      618.82      704.55     34.37 o 
   2   5  -9      248.48      265.77     27.94 o 
   4   5  -9      138.92      143.03     23.84 o 
   6   5  -9      422.69      478.65     41.21 o 
   8   5  -9      468.68      573.08     61.81 o 
  10   5  -9      449.41      496.18     47.01 o 
  -3   6  -9      456.34      514.93     35.07 o 
  -1   6  -9      370.18      416.64     36.32 o 
   1   6  -9      307.29      355.61     41.54 o 
   3   6  -9      140.79      172.71     19.78 o 
   5   6  -9      350.07      437.38     31.67 o 
   7   6  -9      642.15      766.19     35.61 o 
 -10   0  -8     5493.65     6204.88    159.97 o 
  -8   0  -8    16847.30    20243.80    473.23 o 
  -6   0  -8    31127.89    35277.35    912.59 o 
  -4   0  -8    20173.36    24841.89    245.55 o 
  -2   0  -8    16461.02    18283.44    231.06 o 
   0   0  -8    42985.37    51732.23    326.82 o 
   2   0  -8    47904.62    56634.54   1063.84 o 
   4   0  -8    32640.62    37191.98    532.16 o 
   6   0  -8    42943.95    44317.85   1771.31 o 
   8   0  -8    34651.34    34188.25    616.68 o 
  10   0  -8     6865.50     7659.25    223.02 o 
  12   0  -8     4963.82     5686.69    189.43 o 
  14   0  -8     5783.69     6285.80    116.03 o 
  -9   1  -8     8426.91    10123.14    145.67 o 
  -7   1  -8    18289.08    21228.67    320.22 o 
  -5   1  -8    19320.49    23298.24    350.29 o 
  -3   1  -8    19515.30    21877.86    358.96 o 
  -1   1  -8    31916.26    36149.42    699.00 o 
   1   1  -8    44448.34    52698.01    674.46 o 
   3   1  -8    31728.06    32418.67   1809.14 o 
   5   1  -8    20674.47    21630.23   1180.54 o 
   7   1  -8    29537.07    30805.61   1148.04 o 
   9   1  -8    16414.13    17796.04    428.45 o 
  11   1  -8     7868.03     8503.42    113.45 o 
  13   1  -8     5921.29     6052.89     87.18 o 
  -8   2  -8     8733.82    10250.62    164.95 o 
  -6   2  -8    11928.91    13668.14    246.42 o 
  -4   2  -8    18846.40    21302.64    549.23 o 
  -2   2  -8    31028.47    31177.21    377.24 o 
   0   2  -8    43799.65    49289.93    373.32 o 
   2   2  -8    39434.95    39830.39    269.06 o 
   4   2  -8    13956.49    13371.63    505.13 o 
   6   2  -8    14513.94    14542.24    599.47 o 
   8   2  -8    16972.46    18519.17    561.75 o 
  10   2  -8    14528.64    14901.32    168.59 o 
  12   2  -8     8861.74     9152.89    195.97 o 
  14   2  -8     4367.94     5224.60    111.39 o 
  -9   3  -8     5470.28     6107.63    127.14 o 
  -7   3  -8     8389.12     9916.44    169.60 o 
  -5   3  -8    14355.37    16793.19    225.43 o 
  -3   3  -8    20954.03    20217.24   2396.56 o 
  -1   3  -8    22629.89    23825.18   1231.16 o 
   1   3  -8    24395.76    23848.93    336.90 o 
   3   3  -8    23339.86    22371.86    295.37 o 
   5   3  -8    18049.19    17563.83    291.81 o 
   7   3  -8    14533.97    16054.95    337.98 o 
   9   3  -8    11451.63    12585.85    230.28 o 
  11   3  -8     8310.94     8691.20    141.08 o 
  13   3  -8     4494.43     6099.35    451.84 o 
  -8   4  -8     5384.81     5752.64     96.49 o 
  -6   4  -8     8875.24    10444.74    204.59 o 
  -4   4  -8    12909.57    15377.54    246.74 o 
  -2   4  -8    12285.97    14044.33    283.77 o 
   0   4  -8     7379.64     7965.10    238.95 o 
   2   4  -8    12156.47    11717.39    186.38 o 
   4   4  -8    24720.41    24355.77    460.37 o 
   6   4  -8    14245.35    15955.76    263.49 o 
   8   4  -8     7470.25     8253.02    296.05 o 
  10   4  -8     5353.60     5739.47    137.19 o 
  12   4  -8     3419.83     4126.67    133.93 o 
  -5   5  -8     7351.92     8860.26    154.66 o 
  -3   5  -8     9285.17    10770.35    209.95 o 
  -1   5  -8     7937.91     8596.84    445.74 o 
   1   5  -8     7395.73     8644.65    237.62 o 
   3   5  -8    12453.08    14387.82   1842.87 o 
   5   5  -8    12578.01    13953.60    189.04 o 
   7   5  -8     6158.46     6655.22    151.09 o 
   9   5  -8     4022.68     4206.29    108.71 o 
  -4   6  -8     5078.92     5813.40    153.53 o 
  -2   6  -8     7317.65     8491.08    528.94 o 
   0   6  -8     6652.89     6700.47    184.05 o 
   2   6  -8     5709.52     7308.63    224.75 o 
   4   6  -8     5580.60     7324.82    179.32 o 
   6   6  -8     3874.05     4288.72    105.13 o 
 -10   1  -7      289.72      363.35     25.30 o 
  -8   1  -7      362.74      365.28     20.99 o 
  -6   1  -7      205.08      240.26     15.12 o 
  -4   1  -7      591.10      615.10     34.35 o 
  -2   1  -7      730.01      820.78     34.62 o 
   0   1  -7      706.62      805.77     26.66 o 
   2   1  -7     1629.57     1482.39     54.26 o 
   4   1  -7     1772.03     2189.59     52.63 o 
   6   1  -7      389.06      402.27     18.73 o 
   8   1  -7     2025.70     2044.86     57.07 o 
  10   1  -7      821.69      939.64     43.96 o 
  12   1  -7      287.98      285.01     20.20 o 
  14   1  -7      126.11      132.88     13.86 o 
  -9   2  -7      169.01      185.56     14.32 o 
  -7   2  -7      293.99      316.53     20.30 o 
  -5   2  -7      685.84      723.49     30.07 o 
  -3   2  -7     1332.38     1283.78     49.98 o 
  -1   2  -7       17.42       50.04     18.62 o 
   1   2  -7      962.98     1014.37     30.76 o 
   3   2  -7      764.58      649.22     21.96 o 
   5   2  -7      373.41      457.40     20.16 o 
   7   2  -7       70.95       59.85      7.87 o 
   9   2  -7      826.17      878.88     27.92 o 
  11   2  -7       96.91      109.97     11.74 o 
  13   2  -7       73.39       80.22     10.97 o 
  -8   3  -7       57.84       61.12     14.11 o 
  -6   3  -7      686.84      788.65     47.94 o 
  -4   3  -7     1800.65     1871.50     79.73 o 
  -2   3  -7     1984.09     2003.79     53.46 o 
   0   3  -7       97.68      115.46     12.76 o 
   2   3  -7     3522.75     3112.33     91.81 o 
   4   3  -7     1340.59     1291.10     52.59 o 
   6   3  -7      801.68      833.64     29.09 o 
   8   3  -7      435.03      508.67     24.52 o 
  10   3  -7      120.68      160.24     13.66 o 
  12   3  -7       30.97       47.10      9.07 o 
  -7   4  -7      142.90      150.92     22.03 o 
  -5   4  -7      526.40      570.71     46.17 o 
  -3   4  -7      857.75      963.00     90.13 o 
  -1   4  -7      190.72      216.72     17.39 o 
   1   4  -7      804.13      745.35     30.57 o 
   3   4  -7     1871.05     1798.72     50.09 o 
   5   4  -7      808.12      803.10     37.93 o 
   7   4  -7      159.10      164.84     24.33 o 
   9   4  -7      207.04      231.83     28.41 o 
  11   4  -7       85.29       83.55     15.91 o 
  -6   5  -7       91.00       91.36     17.93 o 
  -4   5  -7      392.53      458.98     35.08 o 
  -2   5  -7      880.05      788.65     48.24 o 
   0   5  -7      604.21      706.15     51.85 o 
   2   5  -7      640.06      721.90     36.60 o 
   4   5  -7      556.36      571.80     32.62 o 
   6   5  -7       30.01       60.30     25.69 o 
   8   5  -7      288.80      354.09     33.28 o 
  10   5  -7      488.79      521.49     35.63 o 
  -3   6  -7      592.17      695.90     42.28 o 
  -1   6  -7      782.68      847.64     74.87 o 
   1   6  -7      567.24      782.86     78.95 o 
   3   6  -7      219.77      300.69     51.02 o 
   5   6  -7      264.16      288.06     31.05 o 
   7   6  -7      457.71      432.20     41.44 o 
 -10   0  -6    10488.59    11702.92    382.56 o 
  -8   0  -6    17319.04    19217.29    999.77 o 
  -6   0  -6    23897.85    26807.91   1005.88 o 
  -4   0  -6    34852.21    40873.80    334.76 o 
  -2   0  -6    62486.10    71789.61   1231.90 o 
   0   0  -6    50472.86    62701.84    929.69 o 
   2   0  -6    27069.50    28797.36   2320.12 o 
   4   0  -6    46690.40    58207.80    374.73 o 
   6   0  -6    64762.10    65810.48   1097.20 o 
   8   0  -6    31356.39    31164.30    327.60 o 
  10   0  -6    10273.08    10309.99    265.59 o 
  12   0  -6     7697.03     7755.52    152.95 o 
  14   0  -6     5072.41     5069.48    103.32 o 
  -9   1  -6    16285.91    17800.19    641.79 o 
  -7   1  -6    17142.28    17291.54    790.16 o 
  -5   1  -6    20160.76    22548.37    205.19 o 
  -3   1  -6    43032.16    45806.38    519.10 o 
  -1   1  -6    56807.55    57733.54   2004.91 o 
   1   1  -6    38040.85    38390.40   1763.39 o 
   3   1  -6    35156.04    37931.86   1034.26 o 
   5   1  -6    50490.40    56769.50   2263.78 o 
   7   1  -6    31244.81    30530.22    753.32 o 
   9   1  -6    15392.10    16032.27    302.24 o 
  11   1  -6    10790.61    11476.73    154.02 o 
  13   1  -6     7055.41     7038.13     92.27 o 
 -10   2  -6     9777.73    11887.63    168.80 o 
  -8   2  -6    15492.80    16536.95    669.36 o 
  -6   2  -6    13479.49    13342.30    508.70 o 
  -4   2  -6    20251.37    20096.41    222.34 o 
  -2   2  -6    33219.32    33545.38    297.81 o 
   0   2  -6    57152.32    61989.93    332.78 o 
   2   2  -6    43480.15    41461.26    237.92 o 
   4   2  -6    32704.73    33028.60    902.85 o 
   6   2  -6    21892.33    23919.21   1091.64 o 
   8   2  -6    13600.79    13514.15    406.02 o 
  10   2  -6    13948.01    15246.11    294.87 o 
  12   2  -6     9714.23     9819.83    125.73 o 
  14   2  -6     6029.40     7313.66    178.66 o 
  -9   3  -6     7511.30     9287.31    163.30 o 
  -7   3  -6    12785.27    12199.79    675.64 o 
  -5   3  -6    17833.86    16939.69    253.34 o 
  -3   3  -6    20234.71    20354.19    918.82 o 
  -1   3  -6    27746.72    28120.02    351.76 o 
   1   3  -6    37926.66    37394.28    311.30 o 
   3   3  -6    28621.30    27777.32    773.29 o 
   5   3  -6    19035.28    18920.91    891.89 o 
   7   3  -6    15925.07    17248.40    504.91 o 
   9   3  -6    13122.91    13447.97    161.26 o 
  11   3  -6     8855.92     8834.30    135.80 o 
  13   3  -6     5298.95     7265.27    195.39 o 
  -8   4  -6     6340.40     7332.25    146.21 o 
  -6   4  -6    14972.86    14716.55    245.32 o 
  -4   4  -6    17703.11    15953.99   1518.71 o 
  -2   4  -6    15965.08    14665.17    440.82 o 
   0   4  -6    13604.89    13750.53    501.13 o 
   2   4  -6    20085.26    19149.30    510.81 o 
   4   4  -6    18622.84    18495.99    508.79 o 
   6   4  -6    14114.38    15310.56    168.10 o 
   8   4  -6    13327.12    13274.08    318.26 o 
  10   4  -6     8005.33     7954.73    156.41 o 
  12   4  -6     3346.04     4315.73    143.19 o 
  -7   5  -6     6754.78     8297.49    215.10 o 
  -5   5  -6    11482.59    11422.79   1052.22 o 
  -3   5  -6     9388.47     8741.98    342.83 o 
  -1   5  -6     8052.07     8502.29    501.36 o 
   1   5  -6    12535.05    14198.97    935.62 o 
   3   5  -6    13478.38    13479.84    893.08 o 
   5   5  -6     9626.25     9717.56    443.03 o 
   7   5  -6     8793.24     9930.31    265.46 o 
   9   5  -6     6543.45     6575.14    257.38 o 
  11   5  -6     3272.96     4058.73    127.36 o 
  -4   6  -6     5614.24     6860.91    354.59 o 
  -2   6  -6     5461.82     5095.77    201.66 o 
   0   6  -6     8070.05     9269.01    674.20 o 
   2   6  -6    10161.79    11471.19    340.46 o 
   4   6  -6     7344.07     7026.81    434.51 o 
   6   6  -6     3918.47     3766.54     89.17 o 
   8   6  -6     3572.68     3642.40     80.45 o 
 -10   1  -5        7.28       13.86      5.88 o 
  -8   1  -5       75.84       54.60      8.42 o 
  -6   1  -5      712.48      752.54     47.57 o 
  -4   1  -5     1429.36     1714.13     69.59 o 
  -2   1  -5     3711.11     4360.90     66.21 o 
   0   1  -5     5318.54     5053.99    118.96 o 
   2   1  -5     5415.78     5342.80    244.93 o 
   4   1  -5     3368.69     3548.88    180.18 o 
   6   1  -5     1661.40     1625.20     44.73 o 
   8   1  -5      201.20      195.20     13.30 o 
  10   1  -5       53.66       51.78      8.48 o 
  12   1  -5      336.87      319.18     25.01 o 
  14   1  -5      111.52      134.16     11.00 o 
 -11   2  -5      150.84      165.02     17.10 o 
  -9   2  -5       96.84       80.50     11.70 o 
  -7   2  -5      570.73      567.62     28.20 o 
  -5   2  -5     1586.29     1484.24     51.36 o 
  -3   2  -5      938.51      929.67     28.32 o 
  -1   2  -5     7420.18     7755.12    200.93 o 
   1   2  -5     1485.05     1508.12     31.48 o 
   3   2  -5     3580.25     3688.86    102.21 o 
   5   2  -5      219.18      229.04     11.62 o 
   7   2  -5      733.37      728.34     44.64 o 
   9   2  -5      413.47      403.65     16.55 o 
  11   2  -5       91.28       88.10     12.13 o 
  13   2  -5       77.80      101.95     11.97 o 
 -10   3  -5       58.52       84.14     14.41 o 
  -8   3  -5     1173.96     1393.72    222.07 o 
  -6   3  -5     1372.24     1353.55     68.82 o 
  -4   3  -5     1844.67     1512.58     42.89 o 
  -2   3  -5      188.72      173.21     11.56 o 
   0   3  -5       29.26       30.81      6.49 o 
   2   3  -5      829.04      864.65     28.87 o 
   4   3  -5      312.00      339.82     29.70 o 
   6   3  -5     2401.59     2534.13     71.47 o 
   8   3  -5     1604.65     1654.59     48.43 o 
  10   3  -5      446.71      478.98     21.86 o 
  12   3  -5      155.28      180.53     17.68 o 
  -9   4  -5       82.11      100.27     15.98 o 
  -7   4  -5      834.01      699.45     52.22 o 
  -5   4  -5      909.26      788.83     61.69 o 
  -3   4  -5      656.77      613.11     33.29 o 
  -1   4  -5      110.48      103.09      9.75 o 
   1   4  -5      586.42      610.92     24.51 o 
   3   4  -5     1046.07      995.89     33.24 o 
   5   4  -5      424.68      448.08     26.03 o 
   7   4  -5      859.84      894.46     41.02 o 
   9   4  -5      367.51      395.58     21.31 o 
  11   4  -5      127.92      108.58     18.34 o 
  -8   5  -5      313.22      390.65     27.12 o 
  -6   5  -5      208.35      225.42     20.34 o 
  -4   5  -5      247.61      235.73     26.67 o 
  -2   5  -5      984.38      931.91     44.17 o 
   0   5  -5     1356.60     1382.53     54.65 o 
   2   5  -5     1865.47     1911.39     81.62 o 
   4   5  -5      503.54      557.87     30.25 o 
   6   5  -5      178.39      191.92     20.25 o 
   8   5  -5      159.36      166.81     22.36 o 
  10   5  -5      317.13      327.30     28.52 o 
  -5   6  -5      254.25      305.22     28.48 o 
  -3   6  -5      369.75      411.92     39.35 o 
  -1   6  -5      689.72      694.94     51.26 o 
   1   6  -5      829.98      847.74     59.64 o 
   3   6  -5      389.66      388.75     51.48 o 
   5   6  -5      288.60      270.32     18.47 o 
   7   6  -5      208.35      202.59     20.31 o 
 -10   0  -4    10222.20     7672.96    201.21 o 
  -8   0  -4    10734.23    11072.29    803.42 o 
  -6   0  -4    27553.25    29032.52   2796.28 o 
  -4   0  -4    73913.95    81952.63    757.23 o 
  -2   0  -4   104763.73    99927.42    702.20 o 
   0   0  -4    17041.52    22000.74    748.36 o 
   2   0  -4    22890.53    25548.56    223.14 o 
   4   0  -4    49410.34    46071.06    714.74 o 
   6   0  -4    36008.56    37398.99   1228.52 o 
   8   0  -4    28379.41    28978.18    822.20 o 
  10   0  -4    24254.89    24190.77    273.84 o 
  12   0  -4    10651.90     9638.99    432.75 o 
  14   0  -4     3455.89     3357.75    126.04 o 
 -11   1  -4    11302.82    13170.74    177.98 o 
  -9   1  -4    14710.60    13756.77    847.44 o 
  -7   1  -4    17093.65    17684.47    497.86 o 
  -5   1  -4    36537.25    39682.08    429.09 o 
  -3   1  -4    79612.74    92417.88    376.00 o 
  -1   1  -4    58453.74    58315.45    911.27 o 
   1   1  -4    29201.69    28469.19    945.49 o 
   3   1  -4    91617.43    86145.55   2455.22 o 
   5   1  -4    58579.71    55391.24    431.03 o 
   7   1  -4    21278.00    20049.22    604.19 o 
   9   1  -4    21142.68    22870.55    626.74 o 
  11   1  -4    15195.94    14578.07    183.63 o 
  13   1  -4     6832.86     6203.64    105.20 o 
 -10   2  -4    14577.54    17381.21    854.90 o 
  -8   2  -4    18352.20    18092.55    876.04 o 
  -6   2  -4    20377.15    21455.79    301.67 o 
  -4   2  -4    23465.98    23045.58    278.04 o 
  -2   2  -4    28575.52    31308.00    443.41 o 
   0   2  -4    51999.35    55201.59   1012.36 o 
   2   2  -4    67087.16    67964.68    360.54 o 
   4   2  -4    79950.43    72049.34   1999.65 o 
   6   2  -4    23831.07    21823.18    219.59 o 
   8   2  -4    12838.59    11816.18    215.21 o 
  10   2  -4    10834.87    11238.51    336.88 o 
  12   2  -4     9025.99     8753.27    200.18 o 
  14   2  -4     6356.51     7076.75    168.68 o 
 -11   3  -4     6045.39     7026.04    145.12 o 
  -9   3  -4    10713.71    12193.65   2253.90 o 
  -7   3  -4    16427.98    17912.42    970.81 o 
  -5   3  -4    18957.15    17985.44    266.52 o 
  -3   3  -4    19067.63    19604.87    359.27 o 
  -1   3  -4    34029.91    36046.93    405.89 o 
   1   3  -4    40822.41    39726.25   1255.24 o 
   3   3  -4    31142.40    28143.11    555.65 o 
   5   3  -4    23615.96    22623.78    242.10 o 
   7   3  -4    19611.98    18475.28    234.31 o 
   9   3  -4    11218.26    10634.70    190.17 o 
  11   3  -4     7450.84     7531.49    122.65 o 
 -10   4  -4     4012.18     4823.57    381.73 o 
  -8   4  -4     9308.78    10096.71    927.65 o 
  -6   4  -4    15092.85    13430.20    251.32 o 
  -4   4  -4    20237.06    21123.68    414.40 o 
  -2   4  -4    27207.01    27458.70    595.66 o 
   0   4  -4    28205.69    27133.83    251.29 o 
   2   4  -4    17208.47    16643.07    309.25 o 
   4   4  -4    10639.95    10931.48    265.46 o 
   6   4  -4    19110.84    21443.19    274.39 o 
   8   4  -4    18274.26    18076.41    341.28 o 
  10   4  -4     9497.22     9023.13    218.70 o 
  12   4  -4     4269.45     5620.24    161.94 o 
  -7   5  -4     8688.94     8374.15    207.54 o 
  -5   5  -4    10843.87    11209.54    232.55 o 
  -3   5  -4    10193.15    10786.78    260.49 o 
  -1   5  -4    15906.04    16651.80    272.55 o 
   1   5  -4    16920.74    17299.59    210.76 o 
   3   5  -4     7548.19     7696.46    230.03 o 
   5   5  -4     8883.55     9366.88    201.09 o 
   7   5  -4    13324.26    12972.64    171.59 o 
   9   5  -4     7285.30     7247.50    369.53 o 
  -6   6  -4     5505.63     6213.38    117.13 o 
  -4   6  -4     4483.23     4282.24    121.91 o 
  -2   6  -4     5014.23     5343.30    137.21 o 
   0   6  -4    11053.05    11512.18    211.58 o 
   2   6  -4    10756.51    10804.05    460.29 o 
   4   6  -4     7450.18     7122.16    178.95 o 
   6   6  -4     6234.59     5714.28    110.54 o 
   8   6  -4     4054.04     4100.30     88.39 o 
   1   7  -4     6209.65     5976.74    166.15 o 
 -12   1  -3       85.38      123.46     20.52 o 
 -10   1  -3      505.47      493.84     33.23 o 
  -8   1  -3      992.72     1007.43     31.24 o 
  -6   1  -3     1966.97     2198.18     96.12 o 
  -4   1  -3     1025.74      956.33     22.06 o 
  -2   1  -3     5922.55     7020.89     58.44 o 
   0   1  -3     2009.48     2002.59     43.67 o 
   2   1  -3     2157.48     2285.10     90.56 o 
   4   1  -3      375.16      432.14     16.67 o 
   6   1  -3     1830.48     1776.71     30.86 o 
   8   1  -3     1045.18     1100.63     30.42 o 
  10   1  -3       95.19      109.87     13.35 o 
  12   1  -3      891.89      846.27     40.99 o 
  14   1  -3      107.66      107.72     10.18 o 
 -11   2  -3       36.48       53.63     13.93 o 
  -9   2  -3      596.16      605.21     34.21 o 
  -7   2  -3     1140.39     1238.41     36.49 o 
  -5   2  -3      900.68      867.20     32.89 o 
  -3   2  -3     1251.12     1415.62     29.19 o 
  -1   2  -3     3269.58     3606.14     44.19 o 
   1   2  -3     2260.10     2040.13     58.93 o 
   3   2  -3      482.84      531.03     26.08 o 
   5   2  -3     2765.68     2353.98     86.30 o 
   7   2  -3      275.84      279.85     18.25 o 
   9   2  -3      625.50      647.98     20.61 o 
  11   2  -3      446.20      423.94     26.74 o 
  13   2  -3      180.04      170.29     16.74 o 
 -10   3  -3       49.26       63.36     24.15 o 
  -8   3  -3      124.63      169.81     23.79 o 
  -6   3  -3      451.04      419.16     28.19 o 
  -4   3  -3     1791.25     1957.36     49.63 o 
  -2   3  -3     1574.82     1685.78     33.75 o 
   0   3  -3     6334.89     6284.77     85.35 o 
   2   3  -3     1986.17     1936.64     51.49 o 
   4   3  -3     1425.27     1312.06     40.44 o 
   6   3  -3     3510.45     2871.70     64.38 o 
   8   3  -3      509.90      503.08     20.16 o 
  10   3  -3      269.10      232.63     17.54 o 
  12   3  -3      173.45      178.29     21.19 o 
  -9   4  -3      272.53      273.41     31.95 o 
  -7   4  -3      373.50      362.62     27.39 o 
  -5   4  -3      422.49      361.64     29.12 o 
  -3   4  -3      732.91      734.08     60.17 o 
  -1   4  -3     1433.25     1434.40     50.08 o 
   1   4  -3     1073.01     1167.97     38.63 o 
   3   4  -3       33.22       46.87     14.73 o 
   5   4  -3     1598.12     1514.82     48.11 o 
   7   4  -3      864.58      837.92     45.02 o 
   9   4  -3      246.76      227.13     16.88 o 
  11   4  -3      180.77      159.33     16.34 o 
  -8   5  -3      826.78      897.29     71.80 o 
  -6   5  -3      576.41      587.21     41.75 o 
  -4   5  -3      499.73      498.75     36.70 o 
  -2   5  -3      373.10      329.69     25.10 o 
   0   5  -3      991.86     1002.65     39.58 o 
   2   5  -3     1267.72     1221.54     62.41 o 
   4   5  -3     1154.60     1247.90     52.50 o 
   6   5  -3      925.21      994.93     39.25 o 
   8   5  -3      205.30      184.11     23.17 o 
  10   5  -3      202.89      210.76     23.03 o 
  -7   6  -3      337.47      459.41     41.23 o 
  -5   6  -3      376.35      365.52     33.25 o 
  -3   6  -3      223.43      208.76     20.70 o 
  -1   6  -3      442.39      474.11     57.16 o 
   1   6  -3     1346.96     1322.92     56.49 o 
   3   6  -3      578.63      543.48     40.01 o 
   5   6  -3      516.70      500.63     28.00 o 
   7   6  -3      255.00      236.05     22.12 o 
   0   7  -3      421.33      368.60     40.84 o 
   2   7  -3      357.91      365.59     41.32 o 
 -12   0  -2    13048.53    16436.27    296.84 o 
 -10   0  -2     9579.75     9425.01    220.88 o 
  -8   0  -2    14949.53    15139.05    428.80 o 
  -6   0  -2    40493.06    40272.90    497.73 o 
  -4   0  -2    65179.72    69456.34    503.91 o 
  -2   0  -2    53909.74    56471.00    338.96 o 
   4   0  -2    26697.68    24661.87    624.91 o 
   6   0  -2    28281.78    30690.47   1369.75 o 
   8   0  -2    36261.84    41309.15   1778.03 o 
  10   0  -2    27594.50    27579.01    281.34 o 
  12   0  -2     9986.82     8413.02    390.10 o 
  14   0  -2     3946.58     3596.52    125.88 o 
 -11   1  -2    10253.73    13345.08    567.60 o 
  -9   1  -2    13111.67    14121.15    543.71 o 
  -7   1  -2    28104.34    30731.75   1357.90 o 
  -5   1  -2    49613.31    54260.54    276.30 o 
  -3   1  -2    58713.30    63939.28   6232.00 o 
  -1   1  -2    46188.95    46027.84    394.17 o 
   3   1  -2    81319.75    65054.91   7359.52 o 
   5   1  -2    32062.12    32899.14    933.54 o 
   7   1  -2    28439.69    29578.16    828.92 o 
   9   1  -2    25826.11    26388.12    331.58 o 
  11   1  -2    13814.11    12676.64    266.62 o 
  13   1  -2     5760.72     5239.36     97.98 o 
 -12   2  -2     6109.29     7274.67    674.09 o 
 -10   2  -2    11582.45    11970.04    285.00 o 
  -8   2  -2    22090.07    22819.94    288.91 o 
  -6   2  -2    39938.81    42594.99    283.26 o 
  -4   2  -2    36680.09    39804.22    527.76 o 
  -2   2  -2    32061.68    38861.10    174.89 o 
   0   2  -2    46796.80    48473.82   1423.06 o 
   2   2  -2    73948.95    65174.77   3211.48 o 
   4   2  -2    60634.55    48682.98   2584.06 o 
   6   2  -2    33680.07    32850.83    581.63 o 
   8   2  -2    20156.15    19635.52    470.79 o 
  10   2  -2     9650.32     9377.67    136.94 o 
  12   2  -2     7420.36     7187.58    117.66 o 
 -11   3  -2     7243.74     7282.34   1528.95 o 
  -9   3  -2    13007.22    12907.08    256.27 o 
  -7   3  -2    19092.08    20244.19    275.72 o 
  -5   3  -2    24918.79    26730.40    207.09 o 
  -3   3  -2    30342.06    34168.62    297.58 o 
  -1   3  -2    36633.89    40505.50    175.65 o 
   1   3  -2    37086.99    35583.00    282.31 o 
   3   3  -2    36244.59    32022.01    435.41 o 
   5   3  -2    33889.40    28969.05    358.65 o 
   7   3  -2    21778.18    20841.38    243.57 o 
   9   3  -2    10157.86     9382.85    160.41 o 
  11   3  -2     7693.88     7544.39    136.01 o 
  13   3  -2     5518.60     5259.42    141.59 o 
 -10   4  -2     7576.86     7712.06    850.80 o 
  -8   4  -2     9643.71     8841.00    221.89 o 
  -6   4  -2     8255.98     8519.99    169.53 o 
  -4   4  -2    21503.19    23710.30    300.29 o 
  -2   4  -2    38205.00    42044.89    839.50 o 
   0   4  -2    30722.06    31508.18    622.30 o 
   2   4  -2    17165.17    15932.66    265.69 o 
   4   4  -2    16728.10    16046.36    168.96 o 
   6   4  -2    17499.72    17739.64    251.67 o 
   8   4  -2    11614.33    11130.87    136.63 o 
  10   4  -2     9805.82     8807.10    143.07 o 
  -9   5  -2     5971.33     6328.58    160.79 o 
  -7   5  -2     6886.58     7094.99    133.99 o 
  -5   5  -2     8464.71     7767.34    135.34 o 
  -3   5  -2    17108.84    17346.89    178.13 o 
  -1   5  -2    22903.83    22917.88    660.04 o 
   1   5  -2    13515.39    13108.00    525.20 o 
   3   5  -2     9465.70     9397.30    253.87 o 
   5   5  -2    12890.96    12729.14    217.13 o 
   7   5  -2    10350.04     9815.47    169.43 o 
   9   5  -2     6566.32     5841.56    236.21 o 
  -6   6  -2     6195.23     6532.55    196.81 o 
  -4   6  -2     6191.77     6436.78    218.73 o 
  -2   6  -2     8636.90     8781.16    168.25 o 
   0   6  -2     8232.79     8130.29    337.30 o 
   2   6  -2     7611.22     7832.40    213.10 o 
   4   6  -2    10334.20     9646.92    121.75 o 
   6   6  -2     7919.12     6969.40    190.97 o 
   8   6  -2     4119.35     4234.15    238.43 o 
  -1   7  -2     4518.25     4433.39    136.34 o 
   1   7  -2     4631.78     4229.55    138.74 o 
   3   7  -2     5581.34     5179.66    152.11 o 
 -12   1  -1      215.31      272.27     28.01 o 
 -10   1  -1      484.54      473.78     27.15 o 
  -8   1  -1      670.94      717.99     23.98 o 
  -6   1  -1      245.78      257.23     12.89 o 
  -4   1  -1      248.06      271.00     15.67 o 
  -2   1  -1     9488.92    11207.12    128.06 o 
   0   1  -1     1198.02     1465.88     84.57 o 
   2   1  -1    20609.46    16872.62    829.02 o 
   4   1  -1     7226.77     7716.83    133.35 o 
   6   1  -1     1906.64     1928.48     62.81 o 
   8   1  -1     1028.24     1079.72     37.06 o 
  10   1  -1       37.70       32.15      9.40 o 
  12   1  -1       45.61       44.53     10.04 o 
  14   1  -1       62.36       68.03     15.04 o 
 -13   2  -1        5.44        9.50      7.67 o 
 -11   2  -1      234.65      215.86     30.55 o 
  -9   2  -1      462.18      512.38     26.46 o 
  -7   2  -1      217.08      204.87     15.37 o 
  -5   2  -1      851.30     1038.01     44.14 o 
  -3   2  -1     1401.19     1605.92     30.00 o 
  -1   2  -1     3549.21     4071.46     50.53 o 
   1   2  -1     2052.55     1953.40    101.44 o 
   3   2  -1     2350.30     2158.35     38.43 o 
   5   2  -1     1111.79     1121.10     41.78 o 
   7   2  -1     1271.87     1326.49     44.61 o 
   9   2  -1       44.43       39.75      6.85 o 
  11   2  -1      314.83      264.06     29.46 o 
  13   2  -1       36.88       31.84      8.69 o 
 -12   3  -1      203.75      245.57     46.47 o 
 -10   3  -1      302.38      255.68     33.59 o 
  -8   3  -1     2108.96     2159.41    109.09 o 
  -6   3  -1      699.42      788.27     34.52 o 
  -4   3  -1     5115.14     5585.10     98.15 o 
  -2   3  -1     6328.21     7494.13    110.21 o 
   0   3  -1     1876.58     2014.85     62.94 o 
   2   3  -1       96.28       97.59      7.73 o 
   4   3  -1      330.01      313.27     17.83 o 
   6   3  -1      337.49      367.40     23.94 o 
   8   3  -1      692.99      629.85     26.46 o 
  10   3  -1     1045.89      948.63     30.39 o 
  12   3  -1      549.61      496.40     31.83 o 
 -11   4  -1      262.95      235.80     16.79 o 
  -9   4  -1      389.00      344.65     29.65 o 
  -7   4  -1      350.65      356.77     34.09 o 
  -5   4  -1     1038.92     1171.54     40.84 o 
  -3   4  -1     1522.35     1647.61     89.89 o 
  -1   4  -1     1780.27     1711.81     90.56 o 
   1   4  -1      201.77      165.19     26.29 o 
   3   4  -1      648.21      517.76     36.57 o 
   5   4  -1      695.71      687.99     46.94 o 
   7   4  -1      182.05      172.25     15.26 o 
   9   4  -1      398.44      343.79     31.15 o 
  11   4  -1      393.66      354.35     27.57 o 
  -8   5  -1      679.92      733.64     39.16 o 
  -6   5  -1      461.93      437.61     34.23 o 
  -4   5  -1      727.26      683.97     56.29 o 
  -2   5  -1      401.38      370.64     22.94 o 
   0   5  -1      179.39      206.81     23.84 o 
   2   5  -1      876.56      902.52     50.65 o 
   4   5  -1     1789.96     1783.61     62.86 o 
   6   5  -1      705.61      634.42     39.97 o 
   8   5  -1      339.68      292.21     29.28 o 
  10   5  -1       93.13      108.50     16.34 o 
  -7   6  -1      536.95      859.41     74.97 o 
  -5   6  -1      656.09      832.00    144.55 o 
  -3   6  -1      382.26      343.02     31.34 o 
  -1   6  -1      484.12      462.22     37.73 o 
   1   6  -1      844.85      848.06     53.90 o 
   3   6  -1      740.03      664.37     40.02 o 
   5   6  -1      646.58      578.14     29.99 o 
   7   6  -1      514.27      467.51     31.50 o 
  -2   7  -1      754.03      737.67     52.85 o 
   0   7  -1      613.53      582.49     50.36 o 
   2   7  -1      655.97      620.44     53.19 o 
   4   7  -1      175.37      154.10     26.34 o 
 -12   0   0    10963.25    11289.04   1274.46 o 
 -10   0   0    16061.11    16024.27    918.12 o 
  -8   0   0    27752.51    30833.91   2707.22 o 
  -6   0   0    33935.36    34762.88    365.77 o 
  -4   0   0    28570.90    31961.61    110.70 o 
   4   0   0    25642.32    22756.62    337.41 o 
   6   0   0    35436.68    36618.64    289.69 o 
   8   0   0    27541.79    27678.73    251.91 o 
  10   0   0    16151.50    15797.91    232.34 o 
  12   0   0    10914.85     9060.32    483.27 o 
 -13   1   0     6647.99     8818.28    381.42 o 
 -11   1   0     9599.24     8934.25    196.51 o 
  -9   1   0    20270.61    20137.19    788.51 o 
  -7   1   0    36048.30    39984.09   2225.57 o 
  -5   1   0    37952.05    42414.36    835.52 o 
  -3   1   0    32940.33    38589.25    346.98 o 
   3   1   0    31340.94    35761.11   1882.10 o 
   5   1   0    38578.48    39111.45    872.76 o 
   7   1   0    36105.38    37349.34    477.65 o 
   9   1   0    19717.60    18714.65    189.15 o 
  11   1   0     9907.60     9110.61    142.92 o 
  13   1   0     6660.05     5244.96    116.65 o 
 -12   2   0     5176.76     5053.87    435.16 o 
 -10   2   0    10199.17    10828.21   1081.76 o 
  -8   2   0    26794.23    28930.76   1095.21 o 
  -6   2   0    51047.52    57693.70    563.25 o 
  -4   2   0    45443.23    50633.22    574.85 o 
  -2   2   0    38252.75    46345.63    301.08 o 
   0   2   0    34773.57    36262.88    169.86 o 
   2   2   0    38083.84    34444.11    513.09 o 
   4   2   0    45296.99    43066.87    599.66 o 
   6   2   0    50591.76    53289.85    863.14 o 
   8   2   0    26873.72    27422.22    796.48 o 
  10   2   0     9985.53     8778.26    193.20 o 
  12   2   0     5463.36     5016.84    121.30 o 
 -11   3   0     7971.06     7457.46    165.98 o 
  -9   3   0    12488.81    11956.43    226.94 o 
  -7   3   0    20810.87    23380.03    181.55 o 
  -5   3   0    35038.22    40212.70    305.39 o 
  -3   3   0    39534.27    45193.44    233.72 o 
  -1   3   0    34062.89    36220.89    431.28 o 
   1   3   0    34138.45    30654.22    231.31 o 
   3   3   0    39176.91    34958.65    449.30 o 
   5   3   0    34892.13    35338.43   1898.50 o 
   7   3   0    21031.26    19498.56    186.68 o 
   9   3   0    12434.42    12011.98    213.47 o 
  11   3   0     7959.02     7271.15    229.96 o 
 -10   4   0     9847.10     9699.68    143.53 o 
  -8   4   0     7756.05     8043.60    178.63 o 
  -6   4   0     7247.60     8429.60    128.72 o 
  -4   4   0    23635.97    26879.98    220.69 o 
  -2   4   0    30711.65    33105.81    478.07 o 
   0   4   0    27117.89    26438.96   1373.64 o 
   2   4   0    30087.80    28327.68    615.11 o 
   4   4   0    23969.45    23823.20    265.84 o 
   6   4   0     7581.73     7728.85    137.96 o 
   8   4   0     7446.16     6899.25    102.15 o 
  10   4   0    10047.92     9064.99    136.02 o 
  -9   5   0     6229.35     6500.29    215.26 o 
  -7   5   0     6106.50     6348.26    160.50 o 
  -5   5   0    10635.65    11356.79    166.49 o 
  -3   5   0    19112.55    20408.70    245.06 o 
  -1   5   0    16080.89    15971.83    975.37 o 
   1   5   0    16049.51    17161.24    273.88 o 
   3   5   0    19192.29    18319.89    256.23 o 
   5   5   0    10654.06     9617.76    460.37 o 
   7   5   0     6025.85     5326.55    186.83 o 
   9   5   0     6493.96     5989.17    128.24 o 
  -8   6   0     4767.73     7648.03    221.20 o 
  -6   6   0     7451.23     9584.85   2528.20 o 
  -4   6   0    10601.03    13580.64   4267.36 o 
  -2   6   0     8844.69     8332.86    324.35 o 
   0   6   0     4611.15     4540.64    174.02 o 
   2   6   0     8786.84     8263.05    140.07 o 
   4   6   0    10818.44     9456.65    122.51 o 
   6   6   0     7241.01     6242.68    118.89 o 
   8   6   0     4839.97     4751.48     95.79 o 
  -3   7   0     5306.94     5401.19    131.41 o 
  -1   7   0     3698.74     3403.44    118.38 o 
   1   7   0     3637.24     3289.56    120.83 o 
   3   7   0     5385.45     4936.02    146.49 o 
 -14   1   1       61.28       99.02     19.61 o 
 -12   1   1       34.84       24.75     10.04 o 
 -10   1   1       41.25       36.33      9.15 o 
  -8   1   1     1075.80     1107.78     57.82 o 
  -6   1   1     1881.68     2078.57     29.98 o 
  -4   1   1     7066.50     7748.09    172.23 o 
  -2   1   1    20580.93    24214.72    320.00 o 
   0   1   1     1179.90     1175.84     20.00 o 
   2   1   1     9695.07    10402.03    419.38 o 
   4   1   1      365.59      374.31     20.29 o 
   6   1   1      191.90      184.05     11.52 o 
   8   1   1      644.18      588.80     28.51 o 
  10   1   1      425.17      429.71     30.05 o 
  12   1   1      235.26      172.13     18.84 o 
 -13   2   1       54.92       58.73     12.82 o 
 -11   2   1      260.96      297.15     27.42 o 
  -9   2   1       52.62       45.82     17.11 o 
  -7   2   1     1458.63     1779.09     48.04 o 
  -5   2   1     1104.71     1235.22     27.61 o 
  -3   2   1     2289.33     2657.38     34.46 o 
  -1   2   1     1958.27     1949.37     39.89 o 
   1   2   1     3720.64     3647.82    121.86 o 
   3   2   1     1808.11     1775.71     44.04 o 
   5   2   1      673.23      739.02     26.36 o 
   7   2   1      231.57      212.29     15.21 o 
   9   2   1      549.94      513.43     45.54 o 
  11   2   1      183.23      142.47     22.65 o 
  13   2   1        2.18       -4.48      4.48 o 
 -12   3   1      577.86      574.97     40.12 o 
 -10   3   1      905.12      868.24     45.87 o 
  -8   3   1      662.31      699.36     33.18 o 
  -6   3   1      430.44      544.39     29.26 o 
  -4   3   1      352.21      369.02     21.72 o 
  -2   3   1      178.68      243.98     23.54 o 
   0   3   1     1842.38     1764.85     36.63 o 
   2   3   1     6549.17     6085.45     92.27 o 
   4   3   1     4419.81     4242.14     73.70 o 
   6   3   1      759.65      748.52     27.44 o 
   8   3   1     2268.67     2080.94     70.68 o 
  10   3   1      381.17      345.26     33.87 o 
  12   3   1      176.53      144.29     17.92 o 
 -11   4   1      382.76      364.27     24.30 o 
  -9   4   1      343.47      351.98     29.97 o 
  -7   4   1      178.98      218.64     17.71 o 
  -5   4   1      687.86      771.90     32.41 o 
  -3   4   1      650.96      637.40     31.08 o 
  -1   4   1      282.00      276.80     23.52 o 
   1   4   1     1836.19     1595.24     60.91 o 
   3   4   1     1389.35     1272.24     88.96 o 
   5   4   1      863.77      837.65     39.85 o 
   7   4   1      399.64      324.84     22.63 o 
   9   4   1      475.46      401.55     35.08 o 
  11   4   1      251.74      223.26     28.41 o 
 -10   5   1      102.52      153.67     23.06 o 
  -8   5   1      464.32      541.90     42.43 o 
  -6   5   1      706.50      744.18     42.11 o 
  -4   5   1     1701.63     1842.55     56.50 o 
  -2   5   1      782.88      795.81     44.74 o 
   0   5   1      165.72      191.70     28.46 o 
   2   5   1      522.64      489.15     28.42 o 
   4   5   1      891.74      888.47     46.85 o 
   6   5   1      536.89      501.81     35.82 o 
   8   5   1      582.26      471.95     55.69 o 
  10   5   1      287.77      283.74     30.72 o 
  -7   6   1      525.82     1259.26    124.78 o 
  -5   6   1      637.73     1243.28    148.79 o 
  -3   6   1      691.60      648.18     55.72 o 
  -1   6   1      743.03      752.83     49.03 o 
   1   6   1      458.20      440.03     39.85 o 
   3   6   1      456.16      402.90     32.51 o 
   5   6   1      730.73      604.21     31.00 o 
   7   6   1      525.56      480.75     33.73 o 
  -2   7   1      806.85      811.45     55.35 o 
   0   7   1      567.87      488.63     46.31 o 
   2   7   1      643.58      569.70     49.50 o 
 -14   0   2     3936.58     5638.25    179.96 o 
 -12   0   2     9975.28     8657.41    371.88 o 
 -10   0   2    27850.48    26653.99    466.63 o 
  -8   0   2    34787.65    33830.23    423.11 o 
  -6   0   2    26169.22    29629.31    341.16 o 
  -4   0   2    29806.82    32116.08    159.25 o 
   2   0   2    52390.02    48776.16    338.05 o 
   4   0   2    64221.57    54285.09   1365.63 o 
   6   0   2    37279.81    30799.26    321.61 o 
   8   0   2    14710.14    14014.21    204.00 o 
  10   0   2    10487.11    10172.40    698.57 o 
  12   0   2    12614.91     9829.17    253.21 o 
 -13   1   2     5560.85     5608.84    988.26 o 
 -11   1   2    13962.46    13535.25    178.64 o 
  -9   1   2    26314.53    26126.20    780.93 o 
  -7   1   2    28099.61    32012.70    587.85 o 
  -5   1   2    32577.88    35492.53    432.15 o 
   1   1   2    44991.26    37001.09   2618.48 o 
   3   1   2    61258.40    67677.25   2121.97 o 
   5   1   2    50514.55    51572.13   1063.54 o 
   7   1   2    27206.70    26693.19    492.95 o 
   9   1   2    13708.31    12391.86    559.75 o 
  11   1   2    10450.18     9181.98    226.47 o 
  13   1   2     7456.79     7456.82    159.48 o 
 -12   2   2     7329.63     6928.53    155.38 o 
 -10   2   2     9988.51     9453.35    151.79 o 
  -8   2   2    20391.26    21460.44    790.09 o 
  -6   2   2    35015.77    39575.61    291.48 o 
   0   2   2    42910.18    34565.53    231.96 o 
   2   2   2    33118.21    30751.36   1166.33 o 
   4   2   2    37828.16    40824.61    278.22 o 
   6   2   2    40247.10    44132.33    309.36 o 
   8   2   2    22397.64    23159.01    279.48 o 
  10   2   2    11538.85    10097.66    542.97 o 
  12   2   2     5886.48     4517.16    107.69 o 
 -13   3   2     5462.28     5157.30    140.57 o 
 -11   3   2     7804.70     7487.17    155.77 o 
  -9   3   2     9935.90    10297.88    152.93 o 
  -7   3   2    21166.50    23764.39    700.16 o 
  -5   3   2    34294.72    38414.04    411.31 o 
  -3   3   2    35482.25    37997.18    254.82 o 
  -1   3   2    36242.57    33296.42    881.74 o 
   1   3   2    36030.67    32770.28    412.87 o 
   3   3   2    29880.64    28104.12    410.80 o 
   5   3   2    24567.71    24030.04    659.11 o 
   7   3   2    19240.23    19669.98    265.83 o 
   9   3   2    12930.99    11564.13    213.56 o 
  11   3   2     7097.70     5348.34    191.56 o 
 -12   4   2     5440.91     5918.42    151.03 o 
 -10   4   2     9662.00     9699.47    157.88 o 
  -8   4   2    11650.88    12627.42    157.32 o 
  -6   4   2    17064.68    19551.89    238.09 o 
  -4   4   2    17022.52    17742.82    230.05 o 
  -2   4   2    18181.45    17060.04    192.58 o 
   0   4   2    32020.76    31328.60    282.54 o 
   2   4   2    37818.05    42141.71   4726.35 o 
   4   4   2    21575.45    20909.06    350.14 o 
   6   4   2     8255.63     7800.03    218.64 o 
   8   4   2     9425.79     8201.97    455.47 o 
  10   4   2     7718.96     6050.68    120.67 o 
  -9   5   2     6401.83     8236.98   1190.00 o 
  -7   5   2    10384.81    12438.34   1989.46 o 
  -5   5   2    12889.67    14262.00    305.67 o 
  -3   5   2     9283.15     9745.68    157.69 o 
  -1   5   2    13504.72    19485.19    546.26 o 
   1   5   2    23126.62    20937.05   2824.14 o 
   3   5   2    16920.06    15730.84    223.61 o 
   5   5   2     8203.04     7463.69    188.90 o 
   7   5   2     7047.89     6203.17    212.14 o 
   9   5   2     5823.28     5650.63    838.69 o 
  -8   6   2     4336.31     7399.86   3031.31 o 
  -6   6   2     8080.59    18506.34    570.53 o 
  -4   6   2    10099.30    11214.50   4292.52 o 
  -2   6   2     7428.80     7271.88    199.21 o 
   0   6   2     7957.63     7681.88    164.79 o 
   2   6   2     8646.90     7784.72    200.55 o 
   4   6   2     6166.11     5322.90    120.34 o 
   6   6   2     6523.90     5506.91    171.90 o 
  -3   7   2     5610.00     5491.07    135.64 o 
  -1   7   2     4686.85     4182.98    133.64 o 
   1   7   2     4504.80     4118.48    135.33 o 
   3   7   2     3836.21     3821.50    122.71 o 
 -14   1   3       87.67       88.12     22.62 o 
 -12   1   3      843.22      827.07     54.71 o 
 -10   1   3      103.58      115.92     12.05 o 
  -8   1   3     1101.63     1199.42     57.48 o 
  -6   1   3     1875.85     1971.51     45.98 o 
  -4   1   3      586.95      652.54     16.61 o 
  -2   1   3     1781.38     1711.56     32.30 o 
   0   1   3     1724.61     1623.79     71.25 o 
   2   1   3     5778.63     6521.46    227.75 o 
   4   1   3     1071.79      965.70     26.54 o 
   6   1   3     2017.35     2003.88     41.18 o 
   8   1   3     1074.82      983.28     35.07 o 
  10   1   3      419.28      363.63     26.50 o 
  12   1   3       87.74       94.44     11.43 o 
 -13   2   3      131.35      145.59     44.23 o 
 -11   2   3      440.19      435.68     28.18 o 
  -9   2   3      670.71      719.80     31.03 o 
  -7   2   3      408.06      462.37     18.31 o 
  -5   2   3     2596.12     2679.61     36.12 o 
  -3   2   3      538.63      605.31     18.13 o 
  -1   2   3     2525.15     2502.15     48.81 o 
   1   2   3     3160.98     2862.85    258.30 o 
   3   2   3     1247.33     1328.79     56.25 o 
   5   2   3      917.59      918.67     32.43 o 
   7   2   3     1284.04     1362.52     41.12 o 
   9   2   3      537.06      471.13     37.23 o 
  11   2   3       27.48       16.23      6.97 o 
 -12   3   3      197.71      196.11     22.52 o 
 -10   3   3      341.10      363.27     25.77 o 
  -8   3   3      552.84      627.82     26.60 o 
  -6   3   3     3025.05     3142.46     69.59 o 
  -4   3   3     1416.78     1450.92     36.60 o 
  -2   3   3     2192.20     2170.66     39.57 o 
   0   3   3     6546.03     5636.25     99.14 o 
   2   3   3     1665.23     1528.85     42.24 o 
   4   3   3     1473.92     1604.47     47.84 o 
   6   3   3      481.69      452.58     23.14 o 
   8   3   3       83.47       64.78     11.31 o 
  10   3   3       29.26       15.45      8.99 o 
 -11   4   3      193.70      168.13     17.84 o 
  -9   4   3      340.48      362.84     23.67 o 
  -7   4   3      715.14      721.87     73.97 o 
  -5   4   3     1470.86     1475.44     73.52 o 
  -3   4   3       62.24       63.41     12.60 o 
  -1   4   3     1275.31     1228.13     59.29 o 
   1   4   3     1553.43     1756.23    260.92 o 
   3   4   3      574.83      528.24     30.54 o 
   5   4   3      423.98      401.52     29.50 o 
   7   4   3      394.04      373.25     24.37 o 
   9   4   3      234.62      196.93     23.09 o 
 -10   5   3      189.82      292.99     71.75 o 
  -8   5   3      273.38      473.91     94.81 o 
  -6   5   3     1005.73     1155.76     80.34 o 
  -4   5   3     1296.15     1439.99     61.66 o 
  -2   5   3     1190.39     1086.45     59.17 o 
   0   5   3      885.34      954.77    249.36 o 
   2   5   3      290.46      242.36     39.58 o 
   4   5   3      589.28      546.06     39.91 o 
   6   5   3      674.64      548.60     65.73 o 
   8   5   3      812.62      710.89     62.63 o 
  -7   6   3      285.77      381.28    178.92 o 
  -5   6   3      670.87     1383.49    147.76 o 
  -3   6   3      542.06      535.63     52.53 o 
  -1   6   3     1143.06     1109.27     81.90 o 
   1   6   3      405.79      347.03     30.60 o 
   3   6   3      261.50      240.35     26.44 o 
   5   6   3      398.53      357.96     44.72 o 
   7   6   3      336.64      260.11     26.68 o 
  -2   7   3      380.44      395.26     39.67 o 
   0   7   3      431.75      354.32     40.33 o 
   2   7   3      700.78      672.61     52.08 o 
 -14   0   4     3392.69     3117.99    149.96 o 
 -12   0   4    10744.06    10372.99    627.46 o 
 -10   0   4    24636.77    24307.15    319.24 o 
  -8   0   4    28835.39    28587.23    795.86 o 
  -6   0   4    37041.53    36702.21    903.03 o 
  -4   0   4    48450.70    49737.29    256.38 o 
  -2   0   4    22372.25    20205.82    181.10 o 
   0   0   4    17067.33    19802.61   1119.26 o 
   2   0   4   104802.54    89924.34   2089.27 o 
   4   0   4    73925.02    59767.41    628.85 o 
   6   0   4    26567.69    23461.17    793.22 o 
   8   0   4    12077.52    11348.80    169.84 o 
  10   0   4     9859.26     7739.52    241.64 o 
  12   0   4     8208.94     8256.18    169.41 o 
 -13   1   4     6880.76     6663.32    202.29 o 
 -11   1   4    14950.78    14937.95    212.40 o 
  -9   1   4    21339.04    21239.54    164.35 o 
  -7   1   4    21925.00    22433.36    436.90 o 
  -5   1   4    55765.38    61352.03   2186.86 o 
  -1   1   4    29762.50    27152.73    197.56 o 
   1   1   4    55957.79    48696.27   4428.19 o 
   3   1   4    80358.41    85407.45   1633.11 o 
   5   1   4    36107.54    33920.37    356.91 o 
   7   1   4    17423.06    16055.62    288.94 o 
   9   1   4    14915.25    12846.99    236.98 o 
  11   1   4    11069.03    10487.93    248.89 o 
 -14   2   4     6351.21     6243.29    154.10 o 
 -12   2   4     9241.30     9265.15    167.62 o 
 -10   2   4    10132.94    10491.33    123.49 o 
  -8   2   4    13055.39    13570.98    330.92 o 
  -6   2   4    23321.24    23788.70    130.75 o 
  -2   2   4    68874.85    55973.38    321.81 o 
   0   2   4    51373.52    45839.47   2086.01 o 
   2   2   4    30055.61    34153.57    507.47 o 
   4   2   4    22197.90    22944.38    199.81 o 
   6   2   4    20552.39    20594.25    418.02 o 
   8   2   4    18369.03    16162.95    322.19 o 
  10   2   4    14492.47    10096.49    293.25 o 
  12   2   4     6081.70     5730.64     84.99 o 
 -13   3   4     5842.94     8630.41    433.46 o 
 -11   3   4     7625.93     7616.10    154.39 o 
  -9   3   4    10824.11    11387.78    433.80 o 
  -7   3   4    19609.45    20690.51    929.95 o 
  -5   3   4    24300.43    23884.06    232.48 o 
  -3   3   4    31441.03    29425.35    322.61 o 
  -1   3   4    40784.56    34894.95    285.39 o 
   1   3   4    35160.82    32840.96   2043.09 o 
   3   3   4    18731.38    18138.42    381.63 o 
   5   3   4    18677.38    17991.08    833.89 o 
   7   3   4    16664.20    15338.84    419.63 o 
   9   3   4    10722.17     8419.50    272.38 o 
  11   3   4     6031.14     5571.77    114.89 o 
 -12   4   4     4162.19     5976.35    232.36 o 
 -10   4   4     9683.69    10110.97    200.58 o 
  -8   4   4    18225.00    19891.11   1731.79 o 
  -6   4   4    19371.35    19691.04    264.37 o 
  -4   4   4    10293.01    10119.07    508.86 o 
  -2   4   4    17075.58    14417.90    416.92 o 
   0   4   4    28353.92    26337.79    327.08 o 
   2   4   4    26727.02    23186.29    315.22 o 
   4   4   4    20719.07    20236.77   1123.84 o 
   6   4   4    15011.19    14916.70   1010.18 o 
   8   4   4     9144.90     8072.42    402.12 o 
  10   4   4     4114.84     3768.51    107.09 o 
 -11   5   4     3412.81     6224.36   1563.07 o 
  -9   5   4     7274.77     9801.26   3736.10 o 
  -7   5   4    13301.71    19249.84   3975.32 o 
  -5   5   4     9208.14     9053.40    377.50 o 
  -3   5   4     7143.84     7126.79    164.76 o 
  -1   5   4    16498.56    15226.64    231.08 o 
   1   5   4    16118.35    13955.13    358.23 o 
   3   5   4    10173.67    11052.69   1820.87 o 
   5   5   4    10911.72     9891.38    296.42 o 
   7   5   4     8668.64     7356.29    220.67 o 
  -8   6   4     4012.23     5647.95   2326.76 o 
  -6   6   4     6258.08    10678.06    350.80 o 
  -4   6   4     7650.16     7139.64    183.23 o 
  -2   6   4    10706.53    10344.08    856.86 o 
   0   6   4    11087.75    10737.34    268.34 o 
   2   6   4     4969.01     4643.60    119.28 o 
   4   6   4     4531.41     3840.87    101.49 o 
   6   6   4     5773.28     4803.41    403.81 o 
  -3   7   4     5503.54     5500.34    138.74 o 
  -1   7   4     6299.40     5731.14    159.36 o 
   1   7   4     4258.97     3741.89    125.87 o 
 -14   1   5      101.13       90.44     16.22 o 
 -12   1   5      338.11      335.88     25.82 o 
 -10   1   5       46.81       48.82      8.93 o 
  -8   1   5      194.02      192.49     12.58 o 
  -6   1   5     1569.18     1626.34     28.00 o 
  -4   1   5     3835.59     3693.64     42.87 o 
  -2   1   5     5503.02     4645.75    367.00 o 
   0   1   5     4741.11     4134.59    221.22 o 
   2   1   5     4005.11     4151.68    127.89 o 
   4   1   5     1311.70     1258.13     61.85 o 
   6   1   5      804.34      701.24     30.75 o 
   8   1   5      115.89       86.65     15.78 o 
  10   1   5        0.50       16.44      8.34 o 
 -13   2   5       62.19       94.45     19.16 o 
 -11   2   5       92.75       87.04     11.46 o 
  -9   2   5      428.37      435.62     20.53 o 
  -7   2   5      618.77      627.84     20.66 o 
  -5   2   5      216.21      179.03     10.87 o 
  -3   2   5     3562.82     3411.33     46.80 o 
  -1   2   5     1695.42     1636.11     89.05 o 
   1   2   5     6945.12     6345.22    428.26 o 
   3   2   5      868.71      913.01     38.09 o 
   5   2   5     1856.93     1677.65     48.60 o 
   7   2   5      431.92      401.88     31.86 o 
   9   2   5       84.40       49.31     22.15 o 
  11   2   5      175.20      159.03     18.50 o 
 -12   3   5      188.03      197.90     24.58 o 
 -10   3   5      577.70      598.34     28.78 o 
  -8   3   5     1540.33     1610.27     46.03 o 
  -6   3   5     2165.48     2007.51     46.73 o 
  -4   3   5      307.37      306.00     15.68 o 
  -2   3   5     1023.72      951.55     28.43 o 
   0   3   5      100.59      109.34     14.09 o 
   2   3   5      300.04      290.38     20.41 o 
   4   3   5     1964.21     1773.68     62.22 o 
   6   3   5     1250.20     1340.87     74.22 o 
   8   3   5     1070.37      856.05     91.04 o 
  10   3   5       71.50       58.04     18.33 o 
 -11   4   5      181.23      184.90     25.80 o 
  -9   4   5      412.43      444.51     34.87 o 
  -7   4   5      829.91      809.66     49.03 o 
  -5   4   5      359.63      341.65     19.15 o 
  -3   4   5     1084.60      887.03     43.44 o 
  -1   4   5      705.51      636.25     31.83 o 
   1   4   5       55.40      102.70     22.31 o 
   3   4   5      728.36      743.32     54.90 o 
   5   4   5     1015.31     1122.46     54.84 o 
   7   4   5      698.17      520.17     44.55 o 
   9   4   5       77.84       63.45     16.73 o 
 -10   5   5      295.92      415.75    215.07 o 
  -8   5   5      142.67      125.22     23.70 o 
  -6   5   5      278.49      302.66     35.87 o 
  -4   5   5      535.09      530.05     41.09 o 
  -2   5   5     1824.10     1848.60    328.61 o 
   0   5   5     1135.53     1058.67     61.71 o 
   2   5   5      888.92      679.27     79.20 o 
   4   5   5      324.12      254.70     31.80 o 
   6   5   5      205.18      173.24     36.89 o 
   8   5   5      372.37      368.35     30.58 o 
  -7   6   5      228.41      254.21     47.57 o 
  -5   6   5      429.81      372.99     37.84 o 
  -3   6   5      363.02      344.75     33.82 o 
  -1   6   5      781.95      764.88     72.46 o 
   1   6   5      722.04      658.67     45.98 o 
   3   6   5      353.21      326.72     31.23 o 
   5   6   5      210.13      196.21     31.43 o 
  -2   7   5      146.25      142.51     24.44 o 
   0   7   5      414.52      338.78     37.55 o 
 -14   0   6     5062.94     4665.12    316.65 o 
 -12   0   6     7894.84     7732.06    347.15 o 
 -10   0   6    10872.38    11790.02    648.86 o 
  -8   0   6    31636.87    31347.95    247.12 o 
  -6   0   6    66183.52    64448.89    465.19 o 
  -4   0   6    44354.07    45059.45    887.57 o 
  -2   0   6    26481.81    18750.72    261.86 o 
   0   0   6    53065.29    58214.86    260.41 o 
   2   0   6    63997.63    59926.20    321.44 o 
   4   0   6    35457.39    31336.17    319.72 o 
   6   0   6    25829.67    22973.85    271.53 o 
   8   0   6    17040.83    14656.52    551.95 o 
  10   0   6     9628.36     8960.83    202.48 o 
 -13   1   6     7081.13     7012.80    125.79 o 
 -11   1   6    10427.75    10888.37    187.00 o 
  -9   1   6    15661.92    15360.54    420.14 o 
  -7   1   6    31126.23    29901.35    188.58 o 
  -5   1   6    49758.63    49424.63    187.15 o 
  -3   1   6    34540.92    30244.13   1780.39 o 
  -1   1   6    39154.08    38672.58   1838.12 o 
   1   1   6    54926.82    56936.17   1940.37 o 
   3   1   6    41537.13    38870.24    483.44 o 
   5   1   6    21151.38    18156.39    164.91 o 
   7   1   6    17352.43    15322.90    307.11 o 
   9   1   6    15507.49    13302.10    348.70 o 
  11   1   6     6393.93     5969.92     95.12 o 
 -14   2   6     6181.54     6737.54    221.54 o 
 -12   2   6     9614.37    10189.33    324.51 o 
 -10   2   6    13365.40    14021.65    556.15 o 
  -8   2   6    13693.60    13374.51    357.85 o 
  -6   2   6    21265.10    19628.93    142.72 o 
  -4   2   6    34139.07    31728.86    177.21 o 
  -2   2   6    43885.26    39427.60    314.36 o 
   0   2   6    58422.12    56761.47   1851.04 o 
   2   2   6    31754.45    34422.41    440.80 o 
   4   2   6    19224.22    17298.42    226.11 o 
   6   2   6    13966.87    12670.45    244.45 o 
   8   2   6    15276.20    13328.20   1071.75 o 
  10   2   6    10160.11    10484.78    244.05 o 
 -13   3   6     5336.29     7045.59    257.49 o 
 -11   3   6     8975.86     9199.44    293.46 o 
  -9   3   6    13155.96    12481.10    195.38 o 
  -7   3   6    15954.27    14932.70    173.81 o 
  -5   3   6    19347.13    17828.32    132.53 o 
  -3   3   6    28913.06    25304.38    169.47 o 
  -1   3   6    38202.66    32855.86    806.47 o 
   1   3   6    28482.29    29665.72   1716.68 o 
   3   3   6    20126.46    19548.19    624.06 o 
   5   3   6    17690.09    16579.02    833.78 o 
   7   3   6    12819.19    12812.99    205.92 o 
   9   3   6     7740.32     7503.37    226.31 o 
 -12   4   6     3276.50     4290.87    321.14 o 
 -10   4   6     8271.10     7648.60    171.52 o 
  -8   4   6    13531.27    12228.41    165.69 o 
  -6   4   6    13777.82    12289.46    188.34 o 
  -4   4   6    17542.22    16004.51    683.32 o 
  -2   4   6    19769.07    16726.31    230.26 o 
   0   4   6    12988.94    14341.51    240.10 o 
   2   4   6    16341.36    15780.58    360.84 o 
   4   4   6    18348.51    18429.21   1066.90 o 
   6   4   6    14377.38    12443.10   1019.67 o 
   8   4   6     6202.12     5399.24    272.81 o 
 -11   5   6     3312.45     3724.02    125.49 o 
  -9   5   6     6518.82     7596.17   1831.16 o 
  -7   5   6     8897.67    13320.49   1190.96 o 
  -5   5   6     9968.26     9317.46    180.38 o 
  -3   5   6    13333.20    12525.27    521.92 o 
  -1   5   6    12160.08    11054.56    365.91 o 
   1   5   6     8245.56     6960.81    261.94 o 
   3   5   6     9973.06     9375.38    311.39 o 
   5   5   6    11281.29    10936.03    304.41 o 
   7   5   6     6751.47     6994.47    157.96 o 
  -8   6   6     3492.39     2877.52     85.40 o 
  -6   6   6     3969.14     3503.90    141.93 o 
  -4   6   6     7723.74     7767.36    242.45 o 
  -2   6   6    10238.69    10870.58    520.57 o 
   0   6   6     7946.54     7046.79    184.06 o 
   2   6   6     5430.44     4465.00    119.66 o 
   4   6   6     5547.84     4649.86    158.44 o 
  -3   7   6     4569.19     4077.10    114.19 o 
  -1   7   6     4602.41     3919.17    123.07 o 
   1   7   6     4077.80     3798.21    102.41 o 
 -14   1   7      135.73      110.74     14.10 o 
 -12   1   7      350.23      378.74     30.74 o 
 -10   1   7      667.79      708.00     32.15 o 
  -8   1   7     2135.03     1926.76     41.15 o 
  -6   1   7      310.93      275.21     13.36 o 
  -4   1   7     1770.32     1849.56     42.61 o 
  -2   1   7     1796.08     1502.76     57.59 o 
   0   1   7      653.92      658.58     18.98 o 
   2   1   7      820.73      807.91     31.75 o 
   4   1   7      501.07      341.48     36.26 o 
   6   1   7      224.00      193.63     18.07 o 
   8   1   7      381.59      326.69     33.19 o 
  10   1   7      279.43      261.48     32.50 o 
 -13   2   7      104.17       97.05     13.95 o 
 -11   2   7       84.44      108.89     16.14 o 
  -9   2   7      754.48      774.53     32.64 o 
  -7   2   7       51.64       49.17      6.75 o 
  -5   2   7      461.98      481.43     20.75 o 
  -3   2   7      841.37      670.43     30.27 o 
  -1   2   7      736.36      659.54     38.67 o 
   1   2   7        5.57        7.36      4.26 o 
   3   2   7     1482.82     1350.78     73.82 o 
   5   2   7      555.19      519.01     27.18 o 
   7   2   7      262.75      251.32     30.97 o 
   9   2   7      184.24      151.40     32.85 o 
 -12   3   7       52.75       59.27     12.85 o 
 -10   3   7      123.29      132.72     20.28 o 
  -8   3   7      500.92      510.17     31.05 o 
  -6   3   7      957.59      885.30     25.88 o 
  -4   3   7     1342.42     1187.68     39.99 o 
  -2   3   7     3193.67     2542.85     60.23 o 
   0   3   7       90.61       88.37     24.27 o 
   2   3   7     2169.34     2265.67     58.35 o 
   4   3   7     1946.84     1922.45     62.27 o 
   6   3   7      602.25      583.30     38.59 o 
   8   3   7       58.06       26.88     17.32 o 
 -11   4   7       89.25       72.94     11.58 o 
  -9   4   7      206.45      210.16     25.24 o 
  -7   4   7      230.59      214.58     18.33 o 
  -5   4   7      779.57      729.52     33.33 o 
  -3   4   7     1792.14     1435.88     50.90 o 
  -1   4   7      680.37      685.84     50.36 o 
   1   4   7      219.08      209.83     22.85 o 
   3   4   7      980.21      952.33     97.81 o 
   5   4   7      474.73      301.06     50.59 o 
   7   4   7      129.76      125.49     18.10 o 
 -10   5   7      410.48      478.22     44.40 o 
  -8   5   7      249.23      313.67     55.51 o 
  -6   5   7       14.42       29.30      9.85 o 
  -4   5   7      559.95      565.51     42.66 o 
  -2   5   7      815.27      741.94     67.33 o 
   0   5   7      557.96      588.49     40.90 o 
   2   5   7      858.37      850.98     91.73 o 
   4   5   7      279.66      250.79     48.00 o 
   6   5   7       81.49       74.44     19.12 o 
  -7   6   7      447.45      459.82     45.24 o 
  -5   6   7      272.96      268.86     26.69 o 
  -3   6   7      270.93      292.14     32.41 o 
  -1   6   7      662.37      593.05     40.91 o 
   1   6   7      823.40      727.40     48.78 o 
   3   6   7      487.78      433.92     49.51 o 
  -2   7   7      163.05      137.66     20.19 o 
 -14   0   8     5545.16     6239.79    227.50 o 
 -12   0   8     5136.68     5283.67    165.18 o 
 -10   0   8     6356.91     6181.72    375.97 o 
  -8   0   8    33248.81    30143.40    259.04 o 
  -6   0   8    44945.42    41253.25    543.89 o 
  -4   0   8    32806.68    27031.19    672.77 o 
  -2   0   8    47668.54    43326.49    570.93 o 
   0   0   8    41983.93    42115.23    380.81 o 
   2   0   8    16324.05    15000.60    321.64 o 
   4   0   8    20334.57    20565.43    244.67 o 
   6   0   8    30970.53    28892.27    525.38 o 
   8   0   8    16408.32    16344.76    338.87 o 
  10   0   8     5615.68     4471.17    100.76 o 
 -13   1   8     5886.33     6232.87    167.63 o 
 -11   1   8     7992.18     8003.28    148.43 o 
  -9   1   8    16073.18    15108.74    395.46 o 
  -7   1   8    29760.54    26737.23    162.10 o 
  -5   1   8    21507.76    18875.08    157.73 o 
  -3   1   8    31703.01    26619.31    214.91 o 
  -1   1   8    45086.92    45969.22    271.25 o 
   1   1   8    30396.37    29603.18    774.41 o 
   3   1   8    19983.25    18527.45    254.07 o 
   5   1   8    20226.85    18980.23    175.30 o 
   7   1   8    17497.90    15963.11    370.18 o 
   9   1   8     8417.95     8305.09    209.02 o 
 -14   2   8     4459.38     4738.43    461.10 o 
 -12   2   8     9010.00    10408.58    384.48 o 
 -10   2   8    14939.40    12315.40    297.44 o 
  -8   2   8    16754.99    15126.11    262.80 o 
  -6   2   8    14563.90    12671.04    131.83 o 
  -4   2   8    13699.41    11310.91    422.21 o 
  -2   2   8    38767.05    37308.68   2280.12 o 
   0   2   8    44562.64    47822.79    457.83 o 
   2   2   8    30781.57    30614.96   1363.50 o 
   4   2   8    19813.25    19580.46    369.28 o 
   6   2   8    11595.40    10902.29    202.10 o 
   8   2   8     8688.77     8387.37    252.09 o 
  10   2   8     5194.88     4533.40    276.20 o 
 -13   3   8     4481.63     4553.92    164.21 o 
 -11   3   8     8487.09     7745.69    181.14 o 
  -9   3   8    11432.44     9778.29    192.75 o 
  -7   3   8    14201.06    13670.41    236.41 o 
  -5   3   8    17689.74    15333.05    416.66 o 
  -3   3   8    22800.36    18816.20    517.45 o 
  -1   3   8    24310.53    24274.73   1294.67 o 
   1   3   8    22814.07    22146.00    261.85 o 
   3   3   8    21101.06    21949.74    357.94 o 
   5   3   8    14044.91    12938.30    574.11 o 
   7   3   8     8412.53     8357.95    264.81 o 
   9   3   8     5488.79     5179.43    123.63 o 
 -12   4   8     3222.39     3416.38    294.00 o 
 -10   4   8     5390.77     4835.38    217.13 o 
  -8   4   8     7852.46     6977.72    285.38 o 
  -6   4   8    14039.85    12914.57    880.65 o 
  -4   4   8    24774.98    22083.64   1370.97 o 
  -2   4   8    12784.46    11391.72    217.96 o 
   0   4   8     6957.63     6959.67    131.98 o 
   2   4   8    12557.59    13995.92    367.63 o 
   4   4   8    12676.12    12146.57   2178.81 o 
   6   4   8     8882.13     8457.78    552.20 o 
  -9   5   8     4037.74     4245.71    699.79 o 
  -7   5   8     6269.00     6156.83    305.69 o 
  -5   5   8    12763.68    13454.04    602.78 o 
  -3   5   8    12706.91    11025.96    749.49 o 
  -1   5   8     7226.07     8046.64    244.63 o 
   1   5   8     8082.44     9209.97    294.88 o 
   3   5   8     9105.84    10537.70    291.85 o 
   5   5   8     7163.31     7525.73    195.17 o 
  -8   6   8     2530.22     2034.84     78.13 o 
  -6   6   8     3684.12     3931.89    137.86 o 
  -4   6   8     5613.70     5927.23    547.18 o 
  -2   6   8     5610.42     5194.82    570.75 o 
   0   6   8     6694.20     5586.52    879.88 o 
   2   6   8     7245.34     7279.25    525.93 o 
   4   6   8     4900.04     4636.55    109.97 o 
 -14   1   9       80.24       90.57     17.39 o 
 -12   1   9      170.38      180.96     18.90 o 
 -10   1   9      365.64      395.83     23.93 o 
  -8   1   9     1057.61      927.05     32.70 o 
  -6   1   9      269.56      239.78     15.39 o 
  -4   1   9      165.92      130.82     14.44 o 
  -2   1   9      934.84      856.40     30.23 o 
   0   1   9     1523.44     1569.34     50.09 o 
   2   1   9      330.72      284.43     16.59 o 
   4   1   9     2930.53     2867.62     80.37 o 
   6   1   9       42.80       21.79      8.99 o 
   8   1   9      140.62      124.41     28.38 o 
 -13   2   9       22.16       26.41      8.60 o 
 -11   2   9      123.58      141.49     21.61 o 
  -9   2   9       28.27       25.48      6.12 o 
  -7   2   9      413.86      360.78     17.43 o 
  -5   2   9      465.47      359.70     24.61 o 
  -3   2   9      514.85      479.06     42.48 o 
  -1   2   9      173.97      176.25     13.77 o 
   1   2   9     1840.54     1822.31     45.56 o 
   3   2   9      672.17      718.49     30.41 o 
   5   2   9      183.64      182.10     25.49 o 
   7   2   9      166.72      168.77     37.36 o 
   9   2   9      383.12      358.00     32.07 o 
 -12   3   9      235.81      210.43     22.51 o 
 -10   3   9       14.11        9.33      6.88 o 
  -8   3   9      201.27      151.78     13.86 o 
  -6   3   9     1974.41     1691.69     50.84 o 
  -4   3   9      905.40      818.34     30.45 o 
  -2   3   9     3154.91     3052.87     78.38 o 
   0   3   9     1223.45     1116.80     36.78 o 
   2   3   9      354.24      343.66     25.67 o 
   4   3   9       51.10       55.65     11.13 o 
   6   3   9      134.39      110.19     32.40 o 
   8   3   9      542.59      448.36     40.43 o 
 -11   4   9      238.81      241.18     18.15 o 
  -9   4   9       13.63       16.81      7.48 o 
  -7   4   9      219.27      185.64     19.70 o 
  -5   4   9      637.30      599.70     40.30 o 
  -3   4   9      475.66      454.35     43.11 o 
  -1   4   9      701.64      711.41     53.74 o 
   1   4   9      658.79      721.99     48.22 o 
   3   4   9      264.57      248.76     24.60 o 
   5   4   9       25.35       21.42     11.05 o 
   7   4   9      229.16      191.47     22.20 o 
 -10   5   9      431.31      483.10     73.90 o 
  -8   5   9      465.37      478.69     52.21 o 
  -6   5   9      378.48      345.52     41.72 o 
  -4   5   9      196.57      197.29     23.55 o 
  -2   5   9      401.19      414.40     33.27 o 
   0   5   9      687.90      813.32     82.29 o 
   2   5   9      663.85      760.48     75.72 o 
   4   5   9      426.04      440.18     48.23 o 
  -7   6   9      591.71      520.39    122.61 o 
  -5   6   9      324.66      317.77     28.19 o 
  -3   6   9      171.41      167.83     19.77 o 
  -1   6   9      350.29      320.35     40.21 o 
   1   6   9      327.86      341.61     27.08 o 
   3   6   9      401.23      358.77     29.94 o 
 -14   0  10     5025.18     5730.95    174.38 o 
 -12   0  10     6141.82     5569.73    161.74 o 
 -10   0  10     9485.16     7812.86    565.03 o 
  -8   0  10    13316.79    10817.79    184.62 o 
  -6   0  10    17677.38    12825.89    698.77 o 
  -4   0  10    36536.01    27422.11    575.22 o 
  -2   0  10    38638.32    41901.38    607.55 o 
   0   0  10    24135.39    23951.42    186.46 o 
   2   0  10    11422.01    10724.60    127.61 o 
   4   0  10    19475.37    19611.60    353.86 o 
   6   0  10    18507.80    18228.83    367.96 o 
 -13   1  10     4870.05     4271.67    111.34 o 
 -11   1  10     9294.80     8238.75    239.57 o 
  -9   1  10    14266.70    11977.29    208.28 o 
  -7   1  10    14257.84    11778.01    198.24 o 
  -5   1  10    21922.14    15851.02    305.56 o 
  -3   1  10    34392.26    32511.83   1820.45 o 
  -1   1  10    27460.19    28120.89    551.22 o 
   1   1  10    19574.56    19450.28    244.07 o 
   3   1  10    19628.27    19843.02    180.44 o 
   5   1  10    18190.65    17806.76   1262.90 o 
   7   1  10     9496.68     9297.46    246.04 o 
 -14   2  10     2645.95     2353.18    228.01 o 
 -12   2  10     6341.73     6459.42    410.90 o 
 -10   2  10    12373.50    10581.93    323.41 o 
  -8   2  10    15780.31    13800.70    485.74 o 
  -6   2  10    15424.83    12587.37    297.17 o 
  -4   2  10    16851.45    16090.89    187.17 o 
  -2   2  10    22098.10    20332.22    431.06 o 
   0   2  10    21772.11    20818.38    571.35 o 
   2   2  10    23906.10    25169.35    241.78 o 
   4   2  10    16458.65    15508.30    716.88 o 
   6   2  10    10055.86    10630.87    291.77 o 
   8   2  10     5312.17     4831.52    132.68 o 
 -13   3  10     3502.16     3483.37     88.14 o 
 -11   3  10     5602.93     5019.71    126.18 o 
  -9   3  10     8874.48     7470.06    266.39 o 
  -7   3  10    13242.92    11217.48    228.86 o 
  -5   3  10    15188.64    12211.95    362.70 o 
  -3   3  10    13326.08    12347.85    517.21 o 
  -1   3  10    14323.88    13942.92    461.03 o 
   1   3  10    16602.00    17169.72    318.15 o 
   3   3  10    14266.21    15005.34    244.40 o 
   5   3  10     9431.21     9729.96    280.28 o 
   7   3  10     6125.17     5795.51    155.63 o 
 -12   4  10     3371.84     4085.14    115.29 o 
 -10   4  10     3749.83     3307.14    101.66 o 
  -8   4  10     6339.19     4685.66    132.08 o 
  -6   4  10    11697.14     9946.94    168.90 o 
  -4   4  10    15784.96    13052.15    821.03 o 
  -2   4  10    10526.08    10372.16    708.01 o 
   0   4  10    10931.42    11945.23    215.58 o 
   2   4  10    10519.97    10184.69    180.36 o 
   4   4  10     7519.70     7167.54    210.96 o 
   6   4  10     5823.99     4994.16    119.81 o 
  -9   5  10     2957.33     2667.82    317.80 o 
  -7   5  10     5787.86     5204.89    118.30 o 
  -5   5  10     7722.60     7409.03    199.69 o 
  -3   5  10     7421.33     7672.36    430.41 o 
  -1   5  10     8411.17     9184.12    481.39 o 
   1   5  10     8368.69     9626.21    252.03 o 
   3   5  10     5848.33     6237.33    176.79 o 
  -6   6  10     3945.60     3975.37    106.12 o 
  -4   6  10     3053.09     2821.44     62.27 o 
  -2   6  10     4225.10     3682.74    350.40 o 
   0   6  10     5515.31     5398.35    269.21 o 
 -14   1  11        3.20        1.79      2.83 o 
 -12   1  11      105.50       85.99     12.00 o 
 -10   1  11      247.97      202.17     17.72 o 
  -8   1  11      224.10      179.21     12.28 o 
  -6   1  11     1017.10      841.79     44.52 o 
  -4   1  11      601.96      548.89     31.15 o 
  -2   1  11      172.07      163.91     15.04 o 
   0   1  11      808.29      776.43     25.75 o 
   2   1  11       17.49       12.43      4.96 o 
   4   1  11       88.87       95.40     18.68 o 
   6   1  11      123.73      104.46     26.69 o 
   8   1  11       76.15       55.38     11.52 o 
 -13   2  11       82.72       68.00      8.12 o 
 -11   2  11       44.24       37.10      8.70 o 
  -9   2  11      248.66      233.04     19.21 o 
  -7   2  11      380.97      289.93     16.57 o 
  -5   2  11      894.95      725.97     34.22 o 
  -3   2  11      125.05      113.39      9.65 o 
  -1   2  11      883.69      809.88     29.83 o 
   1   2  11      445.30      419.90     26.01 o 
   3   2  11       78.54       58.85     14.85 o 
   5   2  11      224.23      237.86     44.49 o 
   7   2  11      546.42      570.81     48.51 o 
 -12   3  11      400.35      383.01     32.36 o 
 -10   3  11       29.31       23.19      5.72 o 
  -8   3  11      100.65       85.58     10.68 o 
  -6   3  11      216.88      180.21     14.96 o 
  -4   3  11       26.58       13.44      6.58 o 
  -2   3  11     1079.15     1084.41     39.78 o 
   0   3  11      841.03      878.35     41.10 o 
   2   3  11      693.14      606.06     37.16 o 
   4   3  11      119.36      118.05     30.66 o 
   6   3  11      535.67      605.27     51.87 o 
 -11   4  11      234.27      212.27     19.64 o 
  -9   4  11      140.93      126.00     13.69 o 
  -7   4  11      229.45      212.25     19.29 o 
  -5   4  11       29.08       19.46      5.72 o 
  -3   4  11      229.19      229.91     28.82 o 
  -1   4  11      801.22      821.17     51.94 o 
   1   4  11      644.70      644.27     65.45 o 
   3   4  11       52.94       54.33     12.32 o 
   5   4  11      178.77      170.68     14.17 o 
  -8   5  11      476.41      430.79     24.25 o 
  -6   5  11      494.08      471.25     28.21 o 
  -4   5  11      176.02      176.97     32.13 o 
  -2   5  11      217.25      248.23     26.99 o 
   0   5  11      388.34      437.53     49.59 o 
  -5   6  11      285.63      265.69     25.34 o 
  -3   6  11      297.83      298.30     22.56 o 
  -1   6  11      188.79      178.94     22.96 o 
 -14   0  12     4345.60     3974.62    103.92 o 
 -12   0  12     7642.72     7101.23    239.32 o 
 -10   0  12     8007.34     7070.79    492.78 o 
  -8   0  12     4544.22     3711.38    113.50 o 
  -6   0  12    14589.42    12113.82    589.14 o 
  -4   0  12    25470.55    24854.47    477.84 o 
  -2   0  12    21845.25    22214.46    258.30 o 
   0   0  12    19967.30    18716.02    587.57 o 
   2   0  12    14626.17    14416.86    210.51 o 
   4   0  12    12509.52    11635.92    279.50 o 
   6   0  12     5272.11     4828.09    138.92 o 
 -13   1  12     4229.94     3831.37    113.75 o 
 -11   1  12     8753.84     8254.36    264.08 o 
  -9   1  12     8301.63     7268.95    151.88 o 
  -7   1  12    10568.75     8271.67    504.99 o 
  -5   1  12    21921.32    20154.61    475.94 o 
  -3   1  12    19714.02    19342.61    499.21 o 
  -1   1  12    14942.51    13824.16    266.67 o 
   1   1  12    17435.90    16924.01    220.31 o 
   3   1  12    17291.14    16518.78    237.37 o 
   5   1  12     8922.77     8733.43    234.42 o 
   7   1  12     5678.14     5016.04    118.69 o 
 -12   2  12     4172.34     3556.25    132.78 o 
 -10   2  12     8054.18     7092.19    147.34 o 
  -8   2  12    12941.85    10621.40    507.65 o 
  -6   2  12    16193.34    13620.61    273.35 o 
  -4   2  12    13670.05    12701.64    328.05 o 
  -2   2  12     9802.93     9432.47    285.63 o 
   0   2  12    11934.07    11809.81    444.80 o 
   2   2  12    15935.05    15835.04    571.47 o 
   4   2  12    11851.93    11978.70    291.25 o 
   6   2  12     7845.44     6812.24    171.09 o 
 -11   3  12     3904.72     3203.17     62.09 o 
  -9   3  12     6903.08     5935.33    135.30 o 
  -7   3  12    11384.92     9287.67    153.03 o 
  -5   3  12    10539.25     9415.16    190.43 o 
  -3   3  12     9455.52     8916.23    123.49 o 
  -1   3  12    12031.10    11072.90    228.59 o 
   1   3  12    11183.02    10957.84    303.66 o 
   3   3  12     8338.39     8616.69    152.91 o 
   5   3  12     7216.73     6984.23    175.63 o 
 -10   4  12     3556.56     3207.28     69.75 o 
  -8   4  12     4776.27     4047.39    136.75 o 
  -6   4  12     6327.50     6015.86    290.10 o 
  -4   4  12     8464.47     8233.48    185.15 o 
  -2   4  12    12329.16    12206.01    316.76 o 
   0   4  12    11733.12    12455.25    277.00 o 
   2   4  12     6214.22     6074.09    167.68 o 
   4   4  12     4488.23     3888.23    231.10 o 
  -9   5  12     3440.58     3330.91     85.91 o 
  -7   5  12     4213.08     4175.22    236.55 o 
  -5   5  12     3506.24     3505.68    142.44 o 
  -3   5  12     5788.39     5791.39    219.67 o 
  -1   5  12     8092.13     9056.64    206.81 o 
   1   5  12     5367.47     5591.14    143.02 o 
 -12   1  13       61.87       59.86      7.23 o 
 -10   1  13      261.35      230.38     16.69 o 
  -8   1  13       10.57       10.23      5.17 o 
  -6   1  13      548.76      451.22     28.30 o 
  -4   1  13      309.19      292.37     19.05 o 
  -2   1  13      176.53      184.51     14.76 o 
   0   1  13       68.22       75.78     10.63 o 
   2   1  13      269.02      258.35     22.75 o 
   4   1  13      257.97      275.72     41.08 o 
   6   1  13      185.83      153.61     22.17 o 
 -13   2  13       36.11       34.84      6.30 o 
 -11   2  13       59.77       56.36      8.69 o 
  -9   2  13      127.37      116.26     12.25 o 
  -7   2  13      210.11      166.70     14.50 o 
  -5   2  13      373.54      341.05     20.34 o 
  -3   2  13      905.70      797.32     29.74 o 
  -1   2  13      212.33      193.37     24.59 o 
   1   2  13      358.80      308.72     31.87 o 
   3   2  13      249.64      269.58     43.40 o 
   5   2  13      311.68      241.77     32.36 o 
 -12   3  13      181.00      179.74     13.30 o 
 -10   3  13      343.92      283.20     18.21 o 
  -8   3  13      112.36       87.25     11.45 o 
  -6   3  13       73.80       65.89      8.35 o 
  -4   3  13      617.50      555.73     31.38 o 
  -2   3  13      345.99      355.65     21.93 o 
   0   3  13     1016.25      981.05     43.09 o 
   2   3  13       78.38       91.76     17.66 o 
   4   3  13      261.80      246.06     31.81 o 
  -9   4  13      318.95      306.70     20.00 o 
  -7   4  13      129.04      119.10     13.86 o 
  -5   4  13       94.97       93.18     16.47 o 
  -3   4  13      405.27      430.04     34.12 o 
  -1   4  13      278.63      278.41     39.49 o 
   1   4  13      249.62      207.70     20.13 o 
   3   4  13      303.37      297.31     26.44 o 
  -8   5  13      151.33      148.46     17.98 o 
  -6   5  13      423.65      426.84     26.70 o 
  -4   5  13      481.03      501.24     30.11 o 
  -2   5  13      249.38      256.63     31.49 o 
   0   5  13       71.41       59.84     13.72 o 
 -12   0  14     5410.58     4669.15     91.63 o 
 -10   0  14     5993.61     5503.81    121.18 o 
  -8   0  14     8076.36     6788.21   1145.90 o 
  -6   0  14    11267.81    10165.93    186.63 o 
  -4   0  14    10591.39    10054.62    274.04 o 
  -2   0  14    14970.75    13352.75    667.51 o 
   0   0  14    15524.46    13994.40   1562.43 o 
   2   0  14    12944.72    11966.78    267.03 o 
   4   0  14     5508.15     5278.42    146.51 o 
 -13   1  14     3369.41     2934.42     68.09 o 
 -11   1  14     4911.51     4660.77    122.13 o 
  -9   1  14     6738.03     5968.49    105.49 o 
  -7   1  14     9830.77     8378.91    180.82 o 
  -5   1  14    11577.08    10694.23    127.86 o 
  -3   1  14    10716.92     9893.41    124.21 o 
  -1   1  14    11168.08    10314.31    123.89 o 
   1   1  14    13268.45    13127.23    168.43 o 
   3   1  14     8988.84     8479.49    220.00 o 
   5   1  14     5011.24     4233.70    115.68 o 
 -12   2  14     2744.23     2400.98     60.32 o 
 -10   2  14     4394.50     3766.60     80.27 o 
  -8   2  14     8972.69     7725.75    196.78 o 
  -6   2  14    10234.31     8843.60    115.29 o 
  -4   2  14    10426.51     9632.81    168.27 o 
  -2   2  14     8457.03     8121.56    155.93 o 
   0   2  14     9406.41     9178.29    168.68 o 
   2   2  14     8794.95     8694.55    231.00 o 
   4   2  14     6846.83     6405.51    161.55 o 
 -11   3  14     3089.34     2829.64     48.93 o 
  -9   3  14     4884.62     4449.77     68.69 o 
  -7   3  14     7215.32     6414.61     89.39 o 
  -5   3  14     7689.37     6752.18    156.21 o 
  -3   3  14     9342.68     8804.67    119.75 o 
  -1   3  14     9452.71     9577.85    161.26 o 
   1   3  14     6674.91     6445.20    290.71 o 
   3   3  14     5638.38     5231.95    138.51 o 
  -8   4  14     3340.66     3194.83     77.17 o 
  -6   4  14     3818.04     3726.26     89.13 o 
  -4   4  14     5669.88     5319.16    145.98 o 
  -2   4  14     8099.42     8504.47    199.24 o 
   0   4  14     5893.23     6239.98    152.03 o 
  -5   5  14     3016.94     2833.70     83.65 o 
  -3   5  14     4171.96     4104.05    105.41 o 
  -1   5  14     4639.83     4551.54    100.81 o 
 -12   1  15       15.97       16.26      3.28 o 
 -10   1  15        7.58        5.02      3.72 o 
  -8   1  15        9.48        8.17      6.93 o 
  -6   1  15      272.02      245.86     16.88 o 
  -4   1  15      166.77      155.34     13.13 o 
  -2   1  15      399.32      398.11     23.78 o 
   0   1  15       61.19       51.29     12.50 o 
   2   1  15       55.44       46.90     17.12 o 
   4   1  15       77.63       68.25     14.72 o 
 -11   2  15       64.53       56.98      7.44 o 
  -9   2  15        7.65        5.11      3.75 o 
  -7   2  15        2.89       15.48      8.28 o 
  -5   2  15      238.19      236.62     17.62 o 
  -3   2  15      157.79      161.50     13.76 o 
  -1   2  15      173.76      142.68     29.96 o 
   1   2  15       31.70       32.71     14.56 o 
   3   2  15      310.15      249.98     30.59 o 
 -10   3  15      252.27      248.32     14.30 o 
  -8   3  15      187.68      192.89     18.27 o 
  -6   3  15       59.50       62.57     11.55 o 
  -4   3  15      185.27      163.13     18.76 o 
  -2   3  15       67.05       67.32     16.69 o 
   0   3  15      143.39      151.08     17.17 o 
   2   3  15      358.96      311.79     31.21 o 
  -9   4  15      161.36      168.66     18.69 o 
  -7   4  15      219.17      216.87     17.65 o 
  -5   4  15      272.15      288.74     22.66 o 
  -3   4  15      114.34      116.82     21.75 o 
  -1   4  15       28.54       34.08     11.07 o 
 -12   0  16     3081.87     2387.89     70.13 o 
 -10   0  16     5471.35     5209.35    142.85 o 
  -8   0  16     8265.96     7911.67    194.14 o 
  -6   0  16     5281.06     4925.66    108.26 o 
  -4   0  16     5022.09     4731.07    168.22 o 
  -2   0  16     9661.74     9579.62    229.55 o 
   0   0  16    10066.50     9614.71    225.27 o 
   2   0  16     6773.92     6049.39    147.56 o 
 -11   1  16     3114.22     2722.19     49.55 o 
  -9   1  16     5890.65     5314.71    106.36 o 
  -7   1  16     6229.07     5638.16    232.95 o 
  -5   1  16     6232.16     6046.84    224.43 o 
  -3   1  16     7874.27     7506.29    344.18 o 
  -1   1  16     8518.47     8265.81    143.86 o 
   1   1  16     6912.29     6904.68    182.51 o 
   3   1  16     4905.22     4502.88    111.81 o 
 -10   2  16     3022.24     2614.12     63.28 o 
  -8   2  16     4907.71     4300.08     70.67 o 
  -6   2  16     6688.26     6049.76    138.86 o 
  -4   2  16     9034.91     8263.82    143.38 o 
  -2   2  16     7497.19     7460.65    197.14 o 
   0   2  16     6079.91     5902.86    167.84 o 
   2   2  16     3974.66     3674.21    109.71 o 
  -9   3  16     3159.25     2771.22    274.44 o 
  -7   3  16     4099.95     3814.56    115.14 o 
  -5   3  16     5786.82     5252.24    113.17 o 
  -3   3  16     6405.59     6000.50    601.74 o 
  -1   3  16     5184.03     5015.73    112.16 o 
   1   3  16     4182.90     3381.63     89.94 o 
  -6   4  16     2918.60     2938.05     83.31 o 
  -4   4  16     3708.65     3815.03    101.20 o 
  -2   4  16     3581.00     3372.98     82.51 o 
 -10   1  17       37.95       36.76      6.08 o 
  -8   1  17       36.75       28.70      5.24 o 
  -6   1  17      158.04      151.87     14.31 o 
  -4   1  17      164.68      134.60     17.49 o 
  -2   1  17      161.17      144.46     17.91 o 
   0   1  17       98.49       97.33     20.32 o 
   2   1  17       80.55       80.68     13.96 o 
  -9   2  17       33.98       39.40      5.64 o 
  -7   2  17      122.75      116.24     11.08 o 
  -5   2  17       13.00       18.95      5.15 o 
  -3   2  17       72.77       79.26     20.03 o 
  -1   2  17       88.47       84.85     19.21 o 
   1   2  17      253.96      273.64     27.03 o 
  -8   3  17      349.90      332.40     27.22 o 
  -6   3  17      225.35      230.60     24.69 o 
  -4   3  17       78.42       82.44     10.10 o 
  -2   3  17       15.24       10.36      5.90 o 
 -10   0  18     3214.71     2643.99     53.27 o 
  -8   0  18     4610.03     3633.59    349.81 o 
  -6   0  18     3853.88     3665.26    112.31 o 
  -4   0  18     4269.63     3924.30    119.82 o 
  -2   0  18     6063.28     5395.92    136.50 o 
   0   0  18     4709.56     3861.97     93.81 o 
  -9   1  18     3371.71     3092.98     58.39 o 
  -7   1  18     4092.17     3379.61     70.33 o 
  -5   1  18     4743.91     3787.56    166.97 o 
  -3   1  18     5457.83     4792.35     88.72 o 
  -1   1  18     5040.98     4777.49    122.68 o 
  -8   2  18     2737.99     2576.49     72.80 o 
  -6   2  18     4419.20     3660.82     58.68 o 
  -4   2  18     4897.14     4568.72    119.27 o 
  -2   2  18     4761.54     4342.01    113.03 o 
  -8   1  19       11.43       13.75      5.17 o 
  -6   1  19       16.12       18.08      5.23 o 
  -4   1  19        0.10        3.97      3.33 o 
  -2   1  19       48.93       37.33      9.46 o 
                                                 
